# Supplementary material for: Cell‐Free DNA Blood Collection Tubes Are Appropriate for Clinical Proteomics: A Demonstration in Colorectal Cancer
Source: Proteomics Clin Appl. 2018 Mar 30;12(3):1700121. doi: 10.1002/prca.201700121 (PMC5947838; doi:10.1002/prca.201700121)
Supplement: Supplementary file 3 — Supporting information. [file PRCA-12-na-s003.xlsx]

## Sheet: Supplementary Table S1
Supplementary Table S1
Patient ID	Age	Gender	Diagnosis	Stage	T	N	Site	Pre-op processing time	Post-op processing time
A	67	F	Adenocarcinoma (High grade)	IIIB	3b	1a	Rectum	24 h	19 h
B	57	M	Adenocarcinoma (Low grade)	IIA	3	0	Rectum	45 min	24 h
C	71	F	Adenocarcinoma (Low grade)	I	2	0	Caecum	90 min	60 min
D	59	M	Adenocarcinoma (Low grade)	IIA	3	0	Rectum/Sigmoid	18 h 30 min	24 h
E	80	M	Adenocarcinoma (mucinous)	IIIA	1	1	Transverse colon	18 h 30 min	19 h 50 min
F	71	F	Adenocarcinoma (Low grade)	I	1	0	Rectosigmoid junction	23 h 50 min	16 h 20 min
G	56	F	Adenocarcinoma (Low grade)	IIA	3a	0	Sigmoid colon	6 h	1 h 55 min
H	60	F	Adenocarcinoma (Low grade)	IIA	3b	0	Caecum	24 h	5 h
I	79	M	Adenocarcinoma (Low grade)	II	3b	0	Sigmoid colon	19 h 50 min	22 h 20 min
HC1	36	M	Healthy Control	-	-	-	-	90 min	-
HC2	52	M	Healthy Control	-	-	-	-	23 h	-

## Sheet: Supplementary Table S2A
Supplementary Table S2A
Accession	Description	#Unique Peptides BCT	#Unique Peptides EDTA	%Missed Cleavages BCT	%Missed Cleavages EDTA
A0A024R6I7	Alpha-1-antitrypsin OS=Homo sapiens GN=SERPINA1 PE=1 SV=1	5	3
A0A075B6H7	Immunoglobulin kappa variable 3-7 (non-functional) (Fragment) OS=Homo sapiens GN=IGKV3-7 PE=1 SV=1	2	2
A0A075B6I0	Immunoglobulin lambda variable 8-61 OS=Homo sapiens GN=IGLV8-61 PE=3 SV=7	3	3
A0A075B6J9	Immunoglobulin lambda variable 2-18 OS=Homo sapiens GN=IGLV2-18 PE=3 SV=2	2	2
A0A075B6K4	Immunoglobulin lambda variable 3-10 OS=Homo sapiens GN=IGLV3-10 PE=3 SV=2	4	3
A0A075B6Q5	Immunoglobulin heavy variable 3-64 OS=Homo sapiens GN=IGHV3-64 PE=3 SV=1	2	4
A0A075B6R9	Immunoglobulin kappa variable 2D-24 (non-functional) (Fragment) OS=Homo sapiens GN=IGKV2D-24 PE=4 SV=1	3	2
A0A096LPE2	SAA2-SAA4 readthrough OS=Homo sapiens GN=SAA2-SAA4 PE=4 SV=1	5	3
A0A0A0MS15	Immunoglobulin heavy variable 3-49 OS=Homo sapiens GN=IGHV3-49 PE=1 SV=1	3	2
A0A0B4J1U7	Immunoglobulin heavy variable 6-1 OS=Homo sapiens GN=IGHV6-1 PE=3 SV=1	3	2
A0A0B4J1V0	Immunoglobulin heavy variable 3-15 OS=Homo sapiens GN=IGHV3-15 PE=3 SV=1	4	4
A0A0B4J1Y9	Immunoglobulin heavy variable 3-72 OS=Homo sapiens GN=IGHV3-72 PE=3 SV=1	3	2
A0A0C4DH35	Immunoglobulin heavy variable 3-35 (non-functional) (Fragment) OS=Homo sapiens GN=IGHV3-35 PE=1 SV=1	2	2
A0A0C4DH38	Immunoglobulin heavy variable 5-51 OS=Homo sapiens GN=IGHV5-51 PE=3 SV=1	2	2
A0A0D9SG88	Complement factor H OS=Homo sapiens GN=CFH PE=1 SV=1	2	2
A0A0G2JSC0	Immunoglobulin lambda variable 5-45 (Fragment) OS=Homo sapiens GN=IGLV5-45 PE=1 SV=1	2	2
A1L4H1	Soluble scavenger receptor cysteine-rich domain-containing protein SSC5D OS=Homo sapiens GN=SSC5D PE=1 SV=3	2	3
B1AHL2	Fibulin-1 OS=Homo sapiens GN=FBLN1 PE=1 SV=1	6	6
B4DPQ0	Complement C1r subcomponent OS=Homo sapiens GN=C1R PE=1 SV=1	25	23
B9A064	Immunoglobulin lambda-like polypeptide 5 OS=Homo sapiens GN=IGLL5 PE=2 SV=2	2	2
D6RE86	Ceruloplasmin (Fragment) OS=Homo sapiens GN=CP PE=1 SV=8	3	2
E7ETH0	Complement factor I OS=Homo sapiens GN=CFI PE=1 SV=1	27	2
J3QR68	Haptoglobin (Fragment) OS=Homo sapiens GN=HP PE=1 SV=1	2	3
K7ER74	APOC4-APOC2 readthrough (NMD candidate) OS=Homo sapiens GN=APOC4-APOC2 PE=1 SV=1	3	4
O00151	PDZ and LIM domain protein 1 OS=Homo sapiens GN=PDLIM1 PE=1 SV=4	7	2
O00187	Mannan-binding lectin serine protease 2 OS=Homo sapiens GN=MASP2 PE=1 SV=4	9	10
O00299	Chloride intracellular channel protein 1 OS=Homo sapiens GN=CLIC1 PE=1 SV=4	4	2
O00391	Sulfhydryl oxidase 1 OS=Homo sapiens GN=QSOX1 PE=1 SV=3	9	6
O14556	Glyceraldehyde-3-phosphate dehydrogenase, testis-specific OS=Homo sapiens GN=GAPDHS PE=1 SV=2	3	3
O14786	Neuropilin-1 OS=Homo sapiens GN=NRP1 PE=1 SV=3	5	4
O14791	Apolipoprotein L1 OS=Homo sapiens GN=APOL1 PE=1 SV=5	12	12
O15031	Plexin-B2 OS=Homo sapiens GN=PLXNB2 PE=1 SV=3	3	3
O15394	Neural cell adhesion molecule 2 OS=Homo sapiens GN=NCAM2 PE=1 SV=2	4	2
O43866	CD5 antigen-like OS=Homo sapiens GN=CD5L PE=1 SV=1	14	13
O75083	WD repeat-containing protein 1 OS=Homo sapiens GN=WDR1 PE=1 SV=4	9	3
O75636	Ficolin-3 OS=Homo sapiens GN=FCN3 PE=1 SV=2	7	4
O75882	Attractin OS=Homo sapiens GN=ATRN PE=1 SV=2	31	22
O95445	Apolipoprotein M OS=Homo sapiens GN=APOM PE=1 SV=2	6	6
O95497	Pantetheinase OS=Homo sapiens GN=VNN1 PE=1 SV=2	5	3
O95967	EGF-containing fibulin-like extracellular matrix protein 2 OS=Homo sapiens GN=EFEMP2 PE=1 SV=3	2	3
P00390	Glutathione reductase, mitochondrial OS=Homo sapiens GN=GSR PE=1 SV=2	2	2
P00441	Superoxide dismutase [Cu-Zn] OS=Homo sapiens GN=SOD1 PE=1 SV=2	2	2
P00450	Ceruloplasmin OS=Homo sapiens GN=CP PE=1 SV=1	53	42
P00488	Coagulation factor XIII A chain OS=Homo sapiens GN=F13A1 PE=1 SV=4	16	14
P00558	Phosphoglycerate kinase 1 OS=Homo sapiens GN=PGK1 PE=1 SV=3	4	3
P00734	Prothrombin OS=Homo sapiens GN=F2 PE=1 SV=2	34	33
P00738	Haptoglobin OS=Homo sapiens GN=HP PE=1 SV=1	7	7
P00739	Haptoglobin-related protein OS=Homo sapiens GN=HPR PE=2 SV=2	11	11
P00740	Coagulation factor IX OS=Homo sapiens GN=F9 PE=1 SV=2	13	9
P00742	Coagulation factor X OS=Homo sapiens GN=F10 PE=1 SV=2	13	11
P00746	Complement factor D OS=Homo sapiens GN=CFD PE=1 SV=5	8	8
P00747	Plasminogen OS=Homo sapiens GN=PLG PE=1 SV=2	60	57
P00748	Coagulation factor XII OS=Homo sapiens GN=F12 PE=1 SV=3	15	11
P00915	Carbonic anhydrase 1 OS=Homo sapiens GN=CA1 PE=1 SV=2	8	8
P00918	Carbonic anhydrase 2 OS=Homo sapiens GN=CA2 PE=1 SV=2	3	7
P01008	Antithrombin-III OS=Homo sapiens GN=SERPINC1 PE=1 SV=1	32	25
P01009	Alpha-1-antitrypsin OS=Homo sapiens GN=SERPINA1 PE=1 SV=3	13	13
P01011	Alpha-1-antichymotrypsin OS=Homo sapiens GN=SERPINA3 PE=1 SV=2	24	17
P01019	Angiotensinogen OS=Homo sapiens GN=AGT PE=1 SV=1	11	9
P01023	Alpha-2-macroglobulin OS=Homo sapiens GN=A2M PE=1 SV=3	90	76
P01024	Complement C3 OS=Homo sapiens GN=C3 PE=1 SV=2	147	118
P01031	Complement C5 OS=Homo sapiens GN=C5 PE=1 SV=4	46	32
P01042	Kininogen-1 OS=Homo sapiens GN=KNG1 PE=1 SV=2	36	27
P01344	Insulin-like growth factor II OS=Homo sapiens GN=IGF2 PE=1 SV=1	2	3
P01591	Immunoglobulin J chain OS=Homo sapiens GN=JCHAIN PE=1 SV=4	8	4
P01597	Ig kappa chain V-I region DEE OS=Homo sapiens PE=1 SV=1	5	5
P01599	Immunoglobulin kappa variable 1-17 OS=Homo sapiens GN=IGKV1-17 PE=1 SV=2	4	3
P01602	Immunoglobulin kappa variable 1-5 OS=Homo sapiens GN=IGKV1-5 PE=1 SV=2	3	2
P01612	Ig kappa chain V-I region Mev OS=Homo sapiens PE=1 SV=1	2	2
P01614	Ig kappa chain V-II region Cum OS=Homo sapiens PE=1 SV=1	2	2
P01616	Ig kappa chain V-II region MIL OS=Homo sapiens PE=1 SV=1	4	4
P01619	Ig kappa chain V-III region B6 OS=Homo sapiens PE=1 SV=1	10	9
P01699	Immunoglobulin lambda variable 1-44 OS=Homo sapiens GN=IGLV1-44 PE=1 SV=2	2	2
P01703	Ig lambda chain V-I region NEWM OS=Homo sapiens PE=1 SV=1	3	4
P01714	Ig lambda chain V-III region SH OS=Homo sapiens PE=1 SV=1	3	2
P01717	Ig lambda chain V-IV region Hil OS=Homo sapiens PE=1 SV=1	2	2
P01719	Ig lambda chain V-V region DEL OS=Homo sapiens PE=1 SV=1	3	3
P01742	Immunoglobulin heavy variable 1-69 OS=Homo sapiens GN=IGHV1-69 PE=1 SV=2	2	2
P01780	Immunoglobulin heavy variable 3-7 OS=Homo sapiens GN=IGHV3-7 PE=1 SV=2	4	3
P01782	Immunoglobulin heavy variable 3-9 OS=Homo sapiens GN=IGHV3-9 PE=1 SV=2	2	4
P01833	Polymeric immunoglobulin receptor OS=Homo sapiens GN=PIGR PE=1 SV=4	14	10
P01834	Immunoglobulin kappa constant OS=Homo sapiens GN=IGKC PE=1 SV=2	10	10
P01854	Immunoglobulin heavy constant epsilon OS=Homo sapiens GN=IGHE PE=1 SV=1	2	4
P01857	Immunoglobulin heavy constant gamma 1 OS=Homo sapiens GN=IGHG1 PE=1 SV=1	9	10
P01859	Ig gamma-2 chain C region OS=Homo sapiens GN=IGHG2 PE=1 SV=2	10	11
P01860	Immunoglobulin heavy constant gamma 3 OS=Homo sapiens GN=IGHG3 PE=1 SV=2	6	5
P01861	Immunoglobulin heavy constant gamma 4 OS=Homo sapiens GN=IGHG4 PE=1 SV=1	8	7
P01871	Immunoglobulin heavy constant mu OS=Homo sapiens GN=IGHM PE=1 SV=4	11	26
P01876	Ig alpha-1 chain C region OS=Homo sapiens GN=IGHA1 PE=1 SV=2	9	8
P01877	Immunoglobulin heavy constant alpha 2 OS=Homo sapiens GN=IGHA2 PE=1 SV=4	3	3
P01880	Ig delta chain C region OS=Homo sapiens GN=IGHD PE=1 SV=2	12	2
P02042	Hemoglobin subunit delta OS=Homo sapiens GN=HBD PE=1 SV=2	5	5
P02452	Collagen alpha-1(I) chain OS=Homo sapiens GN=COL1A1 PE=1 SV=5	3	5
P02533	Keratin, type I cytoskeletal 14 OS=Homo sapiens GN=KRT14 PE=1 SV=4	3	2
P02647	Apolipoprotein A-I OS=Homo sapiens GN=APOA1 PE=1 SV=1	43	37
P02649	Apolipoprotein E OS=Homo sapiens GN=APOE PE=1 SV=1	21	15
P02652	Apolipoprotein A-II OS=Homo sapiens GN=APOA2 PE=1 SV=1	8	9
P02654	Apolipoprotein C-I OS=Homo sapiens GN=APOC1 PE=1 SV=1	4	4
P02656	Apolipoprotein C-III OS=Homo sapiens GN=APOC3 PE=1 SV=1	6	6
P02671	Fibrinogen alpha chain OS=Homo sapiens GN=FGA PE=1 SV=2	69	51
P02675	Fibrinogen beta chain OS=Homo sapiens GN=FGB PE=1 SV=2	50	47
P02679	Fibrinogen gamma chain OS=Homo sapiens GN=FGG PE=1 SV=3	52	17
P02741	C-reactive protein OS=Homo sapiens GN=CRP PE=1 SV=1	5	3
P02743	Serum amyloid P-component OS=Homo sapiens GN=APCS PE=1 SV=2	9	6
P02745	Complement C1q subcomponent subunit A OS=Homo sapiens GN=C1QA PE=1 SV=2	3	3
P02746	Complement C1q subcomponent subunit B OS=Homo sapiens GN=C1QB PE=1 SV=3	6	3
P02747	Complement C1q subcomponent subunit C OS=Homo sapiens GN=C1QC PE=1 SV=3	5	4
P02748	Complement component C9 OS=Homo sapiens GN=C9 PE=1 SV=2	26	21
P02749	Beta-2-glycoprotein 1 OS=Homo sapiens GN=APOH PE=1 SV=3	15	12
P02750	Leucine-rich alpha-2-glycoprotein OS=Homo sapiens GN=LRG1 PE=1 SV=2	11	4
P02751	Fibronectin OS=Homo sapiens GN=FN1 PE=1 SV=4	79	72
P02753	Retinol-binding protein 4 OS=Homo sapiens GN=RBP4 PE=1 SV=3	11	8
P02760	Protein AMBP OS=Homo sapiens GN=AMBP PE=1 SV=1	12	9
P02763	Alpha-1-acid glycoprotein 1 OS=Homo sapiens GN=ORM1 PE=1 SV=1	11	10
P02765	Alpha-2-HS-glycoprotein OS=Homo sapiens GN=AHSG PE=1 SV=1	15	13
P02766	Transthyretin OS=Homo sapiens GN=TTR PE=1 SV=1	14	12
P02768	Serum albumin OS=Homo sapiens GN=ALB PE=1 SV=2	21	68
P02774	Vitamin D-binding protein OS=Homo sapiens GN=GC PE=1 SV=1	30	32
P02775	Platelet basic protein OS=Homo sapiens GN=PPBP PE=1 SV=3	5	2
P02786	Transferrin receptor protein 1 OS=Homo sapiens GN=TFRC PE=1 SV=2	13	6
P02787	Serotransferrin OS=Homo sapiens GN=TF PE=1 SV=3	89	72
P02788	Lactotransferrin OS=Homo sapiens GN=LTF PE=1 SV=6	2	3
P02790	Hemopexin OS=Homo sapiens GN=HPX PE=1 SV=2	42	29
P03951	Coagulation factor XI OS=Homo sapiens GN=F11 PE=1 SV=1	13	9
P03952	Plasma kallikrein OS=Homo sapiens GN=KLKB1 PE=1 SV=1	21	18
P04003	C4b-binding protein alpha chain OS=Homo sapiens GN=C4BPA PE=1 SV=2	30	22
P04004	Vitronectin OS=Homo sapiens GN=VTN PE=1 SV=1	19	15
P04040	Catalase OS=Homo sapiens GN=CAT PE=1 SV=3	5	3
P04070	Vitamin K-dependent protein C OS=Homo sapiens GN=PROC PE=1 SV=1	8	3
P04075	Fructose-bisphosphate aldolase A OS=Homo sapiens GN=ALDOA PE=1 SV=2	11	7
P04114	Apolipoprotein B-100 OS=Homo sapiens GN=APOB PE=1 SV=2	201	173
P04180	Phosphatidylcholine-sterol acyltransferase OS=Homo sapiens GN=LCAT PE=1 SV=1	9	7
P04196	Histidine-rich glycoprotein OS=Homo sapiens GN=HRG PE=1 SV=1	24	18
P04217	Alpha-1B-glycoprotein OS=Homo sapiens GN=A1BG PE=1 SV=4	22	13
P04264	Keratin, type II cytoskeletal 1 OS=Homo sapiens GN=KRT1 PE=1 SV=6	23	20
P04275	von Willebrand factor OS=Homo sapiens GN=VWF PE=1 SV=4	62	54
P04278	Sex hormone-binding globulin OS=Homo sapiens GN=SHBG PE=1 SV=2	7	7
P04406	Glyceraldehyde-3-phosphate dehydrogenase OS=Homo sapiens GN=GAPDH PE=1 SV=3	8	5
P04430	Immunoglobulin kappa variable 1-16 OS=Homo sapiens GN=IGKV1-16 PE=1 SV=2	2	2
P04433	Immunoglobulin kappa variable 3-11 OS=Homo sapiens GN=IGKV3-11 PE=1 SV=1	2	2
P04745	Alpha-amylase 1 OS=Homo sapiens GN=AMY1A PE=1 SV=2	5	2
P05019	Insulin-like growth factor I OS=Homo sapiens GN=IGF1 PE=1 SV=1	2	2
P05062	Fructose-bisphosphate aldolase B OS=Homo sapiens GN=ALDOB PE=1 SV=2	7	5
P05090	Apolipoprotein D OS=Homo sapiens GN=APOD PE=1 SV=1	10	11
P05109	Protein S100-A8 OS=Homo sapiens GN=S100A8 PE=1 SV=1	4	4
P05154	Plasma serine protease inhibitor OS=Homo sapiens GN=SERPINA5 PE=1 SV=3	7	6
P05155	Plasma protease C1 inhibitor OS=Homo sapiens GN=SERPING1 PE=1 SV=2	15	13
P05160	Coagulation factor XIII B chain OS=Homo sapiens GN=F13B PE=1 SV=3	30	26
P05362	Intercellular adhesion molecule 1 OS=Homo sapiens GN=ICAM1 PE=1 SV=2	5	4
P05452	Tetranectin OS=Homo sapiens GN=CLEC3B PE=1 SV=3	11	6
P05543	Thyroxine-binding globulin OS=Homo sapiens GN=SERPINA7 PE=1 SV=2	10	10
P05546	Heparin cofactor 2 OS=Homo sapiens GN=SERPIND1 PE=1 SV=3	23	17
P05556	Integrin beta-1 OS=Homo sapiens GN=ITGB1 PE=1 SV=2	2	3
P06276	Cholinesterase OS=Homo sapiens GN=BCHE PE=1 SV=1	13	8
P06310	Ig kappa chain V-II region RPMI 6410 OS=Homo sapiens PE=4 SV=1	2	2
P06311	Ig kappa chain V-III region IARC/BL41 OS=Homo sapiens PE=4 SV=1	3	2
P06312	Immunoglobulin kappa variable 4-1 OS=Homo sapiens GN=IGKV4-1 PE=1 SV=1	2	2
P06396	Gelsolin OS=Homo sapiens GN=GSN PE=1 SV=1	28	24
P06576	ATP synthase subunit beta, mitochondrial OS=Homo sapiens GN=ATP5B PE=1 SV=3	7	9
P06681	Complement C2 OS=Homo sapiens GN=C2 PE=1 SV=2	7	7
P06702	Protein S100-A9 OS=Homo sapiens GN=S100A9 PE=1 SV=1	5	7
P06727	Apolipoprotein A-IV OS=Homo sapiens GN=APOA4 PE=1 SV=3	48	38
P06733	Alpha-enolase OS=Homo sapiens GN=ENO1 PE=1 SV=2	7	2
P06744	Glucose-6-phosphate isomerase OS=Homo sapiens GN=GPI PE=1 SV=4	2	5
P07195	L-lactate dehydrogenase B chain OS=Homo sapiens GN=LDHB PE=1 SV=2	6	7
P07225	Vitamin K-dependent protein S OS=Homo sapiens GN=PROS1 PE=1 SV=1	23	18
P07237	Protein disulfide-isomerase OS=Homo sapiens GN=P4HB PE=1 SV=3	7	2
P07333	Macrophage colony-stimulating factor 1 receptor OS=Homo sapiens GN=CSF1R PE=1 SV=2	5	3
P07357	Complement component C8 alpha chain OS=Homo sapiens GN=C8A PE=1 SV=2	20	16
P07358	Complement component C8 beta chain OS=Homo sapiens GN=C8B PE=1 SV=3	3	18
P07359	Platelet glycoprotein Ib alpha chain OS=Homo sapiens GN=GP1BA PE=1 SV=2	6	3
P07360	Complement component C8 gamma chain OS=Homo sapiens GN=C8G PE=1 SV=3	9	8
P07384	Calpain-1 catalytic subunit OS=Homo sapiens GN=CAPN1 PE=1 SV=1	6	2
P07602	Prosaposin OS=Homo sapiens GN=PSAP PE=1 SV=2	4	2
P07737	Profilin-1 OS=Homo sapiens GN=PFN1 PE=1 SV=2	7	5
P07738	Bisphosphoglycerate mutase OS=Homo sapiens GN=BPGM PE=1 SV=2	2	4
P07900	Heat shock protein HSP 90-alpha OS=Homo sapiens GN=HSP90AA1 PE=1 SV=5	4	3
P07942	Laminin subunit beta-1 OS=Homo sapiens GN=LAMB1 PE=1 SV=2	3	4
P07996	Thrombospondin-1 OS=Homo sapiens GN=THBS1 PE=1 SV=2	34	16
P08174	Complement decay-accelerating factor OS=Homo sapiens GN=CD55 PE=1 SV=4	2	2
P08185	Corticosteroid-binding globulin OS=Homo sapiens GN=SERPINA6 PE=1 SV=1	11	7
P08195	4F2 cell-surface antigen heavy chain OS=Homo sapiens GN=SLC3A2 PE=1 SV=3	2	2
P08253	72 kDa type IV collagenase OS=Homo sapiens GN=MMP2 PE=1 SV=2	5	4
P08294	Extracellular superoxide dismutase [Cu-Zn] OS=Homo sapiens GN=SOD3 PE=1 SV=2	4	4
P08519	Apolipoprotein(a) OS=Homo sapiens GN=LPA PE=1 SV=1	39	33
P08571	Monocyte differentiation antigen CD14 OS=Homo sapiens GN=CD14 PE=1 SV=2	8	4
P08603	Complement factor H OS=Homo sapiens GN=CFH PE=1 SV=4	34	38
P08637	Low affinity immunoglobulin gamma Fc region receptor III-A OS=Homo sapiens GN=FCGR3A PE=1 SV=2	2	4
P08697	Alpha-2-antiplasmin OS=Homo sapiens GN=SERPINF2 PE=1 SV=3	16	14
P08709	Coagulation factor VII OS=Homo sapiens GN=F7 PE=1 SV=1	9	8
P09172	Dopamine beta-hydroxylase OS=Homo sapiens GN=DBH PE=1 SV=3	13	13
P09486	SPARC OS=Homo sapiens GN=SPARC PE=1 SV=1	8	6
P09871	Complement C1s subcomponent OS=Homo sapiens GN=C1S PE=1 SV=1	24	20
P09960	Leukotriene A-4 hydrolase OS=Homo sapiens GN=LTA4H PE=1 SV=2	2	5
P0C0L4	Complement C4-A OS=Homo sapiens GN=C4A PE=1 SV=2	2	3
P0DJI8	Serum amyloid A-1 protein OS=Homo sapiens GN=SAA1 PE=1 SV=1	5	5
P0DJI9	Serum amyloid A-2 protein OS=Homo sapiens GN=SAA2 PE=1 SV=1	3	3
P0DMC1	Apolipoprotein A-I OS=Tarsius syrichta GN=APOA1 PE=2 SV=1	2	2
P0DOY2	Immunoglobulin lambda constant 2 OS=Homo sapiens GN=IGLC2 PE=1 SV=1	3	2
P0DP23	Calmodulin-1 OS=Homo sapiens GN=CALM1 PE=1 SV=1	4	4
P10323	Acrosin OS=Homo sapiens GN=ACR PE=2 SV=4	2	2
P10643	Complement component C7 OS=Homo sapiens GN=C7 PE=1 SV=2	28	28
P10721	Mast/stem cell growth factor receptor Kit OS=Homo sapiens GN=KIT PE=1 SV=1	2	3
P10909	Clusterin OS=Homo sapiens GN=CLU PE=1 SV=1	22	20
P11021	78 kDa glucose-regulated protein OS=Homo sapiens GN=HSPA5 PE=1 SV=2	16	13
P11142	Heat shock cognate 71 kDa protein OS=Homo sapiens GN=HSPA8 PE=1 SV=1	4	2
P11226	Mannose-binding protein C OS=Homo sapiens GN=MBL2 PE=1 SV=2	5	5
P11362	Fibroblast growth factor receptor 1 OS=Homo sapiens GN=FGFR1 PE=1 SV=3	2	2
P11597	Cholesteryl ester transfer protein OS=Homo sapiens GN=CETP PE=1 SV=2	4	3
P11717	Cation-independent mannose-6-phosphate receptor OS=Homo sapiens GN=IGF2R PE=1 SV=3	11	6
P12109	Collagen alpha-1(VI) chain OS=Homo sapiens GN=COL6A1 PE=1 SV=3	6	3
P12111	Collagen alpha-3(VI) chain OS=Homo sapiens GN=COL6A3 PE=1 SV=5	10	11
P12259	Coagulation factor V OS=Homo sapiens GN=F5 PE=1 SV=4	43	32
P12318	Low affinity immunoglobulin gamma Fc region receptor II-a OS=Homo sapiens GN=FCGR2A PE=1 SV=4	3	3
P12814	Alpha-actinin-1 OS=Homo sapiens GN=ACTN1 PE=1 SV=2	17	3
P12821	Angiotensin-converting enzyme OS=Homo sapiens GN=ACE PE=1 SV=1	7	6
P12830	Cadherin-1 OS=Homo sapiens GN=CDH1 PE=1 SV=3	4	3
P12955	Xaa-Pro dipeptidase OS=Homo sapiens GN=PEPD PE=1 SV=3	6	4
P13489	Ribonuclease inhibitor OS=Homo sapiens GN=RNH1 PE=1 SV=2	2	3
P13591	Neural cell adhesion molecule 1 OS=Homo sapiens GN=NCAM1 PE=1 SV=3	8	10
P13645	Keratin, type I cytoskeletal 10 OS=Homo sapiens GN=KRT10 PE=1 SV=6	19	17
P13647	Keratin, type II cytoskeletal 5 OS=Homo sapiens GN=KRT5 PE=1 SV=3	3	4
P13671	Complement component C6 OS=Homo sapiens GN=C6 PE=1 SV=3	31	26
P13727	Bone marrow proteoglycan OS=Homo sapiens GN=PRG2 PE=1 SV=2	4	4
P13796	Plastin-2 OS=Homo sapiens GN=LCP1 PE=1 SV=6	20	14
P14151	L-selectin OS=Homo sapiens GN=SELL PE=1 SV=2	5	4
P14543	Nidogen-1 OS=Homo sapiens GN=NID1 PE=1 SV=3	11	6
P14618	Pyruvate kinase PKM OS=Homo sapiens GN=PKM PE=1 SV=4	8	3
P14625	Endoplasmin OS=Homo sapiens GN=HSP90B1 PE=1 SV=1	12	10
P15144	Aminopeptidase N OS=Homo sapiens GN=ANPEP PE=1 SV=4	16	11
P15151	Poliovirus receptor OS=Homo sapiens GN=PVR PE=1 SV=2	3	4
P15169	Carboxypeptidase N catalytic chain OS=Homo sapiens GN=CPN1 PE=1 SV=1	11	7
P16930	Fumarylacetoacetase OS=Homo sapiens GN=FAH PE=1 SV=2	2	2
P17661	Desmin OS=Homo sapiens GN=DES PE=1 SV=3	3	7
P17813	Endoglin OS=Homo sapiens GN=ENG PE=1 SV=2	3	2
P17931	Galectin-3 OS=Homo sapiens GN=LGALS3 PE=1 SV=5	3	3
P17936	Insulin-like growth factor-binding protein 3 OS=Homo sapiens GN=IGFBP3 PE=1 SV=2	8	9
P18065	Insulin-like growth factor-binding protein 2 OS=Homo sapiens GN=IGFBP2 PE=1 SV=2	8	4
P18206	Vinculin OS=Homo sapiens GN=VCL PE=1 SV=4	26	10
P19022	Cadherin-2 OS=Homo sapiens GN=CDH2 PE=1 SV=4	3	2
P19320	Vascular cell adhesion protein 1 OS=Homo sapiens GN=VCAM1 PE=1 SV=1	12	8
P19652	Alpha-1-acid glycoprotein 2 OS=Homo sapiens GN=ORM2 PE=1 SV=2	10	9
P19823	Inter-alpha-trypsin inhibitor heavy chain H2 OS=Homo sapiens GN=ITIH2 PE=1 SV=2	30	27
P19827	Inter-alpha-trypsin inhibitor heavy chain H1 OS=Homo sapiens GN=ITIH1 PE=1 SV=3	32	28
P20742	Pregnancy zone protein OS=Homo sapiens GN=PZP PE=1 SV=4	32	23
P20851	C4b-binding protein beta chain OS=Homo sapiens GN=C4BPB PE=1 SV=1	9	7
P21333	Filamin-A OS=Homo sapiens GN=FLNA PE=1 SV=4	35	36
P22105	Tenascin-X OS=Homo sapiens GN=TNXB PE=1 SV=4	12	10
P22352	Glutathione peroxidase 3 OS=Homo sapiens GN=GPX3 PE=1 SV=2	3	3
P22692	Insulin-like growth factor-binding protein 4 OS=Homo sapiens GN=IGFBP4 PE=1 SV=2	4	5
P22792	Carboxypeptidase N subunit 2 OS=Homo sapiens GN=CPN2 PE=1 SV=3	12	8
P22891	Vitamin K-dependent protein Z OS=Homo sapiens GN=PROZ PE=1 SV=2	6	4
P22897	Macrophage mannose receptor 1 OS=Homo sapiens GN=MRC1 PE=1 SV=1	9	5
P23083	Immunoglobulin heavy variable 1-2 OS=Homo sapiens GN=IGHV1-2 PE=1 SV=2	3	2
P23142	Fibulin-1 OS=Homo sapiens GN=FBLN1 PE=1 SV=4	8	5
P23470	Receptor-type tyrosine-protein phosphatase gamma OS=Homo sapiens GN=PTPRG PE=1 SV=4	3	5
P23528	Cofilin-1 OS=Homo sapiens GN=CFL1 PE=1 SV=3	6	3
P24592	Insulin-like growth factor-binding protein 6 OS=Homo sapiens GN=IGFBP6 PE=1 SV=1	2	3
P24821	Tenascin OS=Homo sapiens GN=TNC PE=1 SV=3	9	10
P25311	Zinc-alpha-2-glycoprotein OS=Homo sapiens GN=AZGP1 PE=1 SV=2	23	17
P25705	ATP synthase subunit alpha, mitochondrial OS=Homo sapiens GN=ATP5A1 PE=1 SV=1	6	7
P25774	Cathepsin S OS=Homo sapiens GN=CTSS PE=1 SV=3	3	2
P26038	Moesin OS=Homo sapiens GN=MSN PE=1 SV=3	3	2
P26436	Acrosomal protein SP-10 OS=Homo sapiens GN=ACRV1 PE=1 SV=2	3	2
P26927	Hepatocyte growth factor-like protein OS=Homo sapiens GN=MST1 PE=1 SV=2	12	14
P27169	Serum paraoxonase/arylesterase 1 OS=Homo sapiens GN=PON1 PE=1 SV=3	7	6
P27487	Dipeptidyl peptidase 4 OS=Homo sapiens GN=DPP4 PE=1 SV=2	8	6
P27918	Properdin OS=Homo sapiens GN=CFP PE=1 SV=2	5	6
P29401	Transketolase OS=Homo sapiens GN=TKT PE=1 SV=3	7	8
P29622	Kallistatin OS=Homo sapiens GN=SERPINA4 PE=1 SV=3	16	7
P30041	Peroxiredoxin-6 OS=Homo sapiens GN=PRDX6 PE=1 SV=3	3	3
P31946	14-3-3 protein beta/alpha OS=Homo sapiens GN=YWHAB PE=1 SV=3	2	2
P32119	Peroxiredoxin-2 OS=Homo sapiens GN=PRDX2 PE=1 SV=5	6	7
P33151	Cadherin-5 OS=Homo sapiens GN=CDH5 PE=1 SV=5	9	10
P33908	Mannosyl-oligosaccharide 1,2-alpha-mannosidase IA OS=Homo sapiens GN=MAN1A1 PE=1 SV=3	8	5
P35443	Thrombospondin-4 OS=Homo sapiens GN=THBS4 PE=1 SV=2	6	9
P35527	Keratin, type I cytoskeletal 9 OS=Homo sapiens GN=KRT9 PE=1 SV=3	11	9
P35555	Fibrillin-1 OS=Homo sapiens GN=FBN1 PE=1 SV=3	4	7
P35579	Myosin-9 OS=Homo sapiens GN=MYH9 PE=1 SV=4	32	6
P35858	Insulin-like growth factor-binding protein complex acid labile subunit OS=Homo sapiens GN=IGFALS PE=1 SV=1	16	9
P35908	Keratin, type II cytoskeletal 2 epidermal OS=Homo sapiens GN=KRT2 PE=1 SV=2	20	15
P35916	Vascular endothelial growth factor receptor 3 OS=Homo sapiens GN=FLT4 PE=1 SV=3	2	2
P36955	Pigment epithelium-derived factor OS=Homo sapiens GN=SERPINF1 PE=1 SV=4	12	8
P36969	Phospholipid hydroperoxide glutathione peroxidase, mitochondrial OS=Homo sapiens GN=GPX4 PE=1 SV=3	2	2
P36980	Complement factor H-related protein 2 OS=Homo sapiens GN=CFHR2 PE=1 SV=1	4	4
P37840	Alpha-synuclein OS=Homo sapiens GN=SNCA PE=1 SV=1	3	2
P40189	Interleukin-6 receptor subunit beta OS=Homo sapiens GN=IL6ST PE=1 SV=2	3	4
P40925	Malate dehydrogenase, cytoplasmic OS=Homo sapiens GN=MDH1 PE=1 SV=4	3	2
P41222	Prostaglandin-H2 D-isomerase OS=Homo sapiens GN=PTGDS PE=1 SV=1	2	2
P43121	Cell surface glycoprotein MUC18 OS=Homo sapiens GN=MCAM PE=1 SV=2	7	5
P43251	Biotinidase OS=Homo sapiens GN=BTD PE=1 SV=2	9	6
P43652	Afamin OS=Homo sapiens GN=AFM PE=1 SV=1	30	21
P45880	Voltage-dependent anion-selective channel protein 2 OS=Homo sapiens GN=VDAC2 PE=1 SV=2	6	4
P48740	Mannan-binding lectin serine protease 1 OS=Homo sapiens GN=MASP1 PE=1 SV=3	14	7
P49747	Cartilage oligomeric matrix protein OS=Homo sapiens GN=COMP PE=1 SV=2	16	16
P49908	Selenoprotein P OS=Homo sapiens GN=SELENOP PE=1 SV=3	7	3
P51884	Lumican OS=Homo sapiens GN=LUM PE=1 SV=2	10	5
P52566	Rho GDP-dissociation inhibitor 2 OS=Homo sapiens GN=ARHGDIB PE=1 SV=3	2	2
P54108	Cysteine-rich secretory protein 3 OS=Homo sapiens GN=CRISP3 PE=1 SV=1	3	3
P54289	Voltage-dependent calcium channel subunit alpha-2/delta-1 OS=Homo sapiens GN=CACNA2D1 PE=1 SV=3	2	6
P54802	Alpha-N-acetylglucosaminidase OS=Homo sapiens GN=NAGLU PE=1 SV=2	4	4
P55058	Phospholipid transfer protein OS=Homo sapiens GN=PLTP PE=1 SV=1	3	2
P55103	Inhibin beta C chain OS=Homo sapiens GN=INHBC PE=2 SV=1	2	3
P55290	Cadherin-13 OS=Homo sapiens GN=CDH13 PE=1 SV=1	5	2
P60174	Triosephosphate isomerase OS=Homo sapiens GN=TPI1 PE=1 SV=3	6	2
P60660	Myosin light polypeptide 6 OS=Homo sapiens GN=MYL6 PE=1 SV=2	6	2
P60709	Actin, cytoplasmic 1 OS=Homo sapiens GN=ACTB PE=1 SV=1	5	7
P61019	Ras-related protein Rab-2A OS=Homo sapiens GN=RAB2A PE=1 SV=1	6	6
P61224	Ras-related protein Rap-1b OS=Homo sapiens GN=RAP1B PE=1 SV=1	4	3
P61626	Lysozyme C OS=Homo sapiens GN=LYZ PE=1 SV=1	2	2
P61769	Beta-2-microglobulin OS=Homo sapiens GN=B2M PE=1 SV=1	5	4
P61916	Epididymal secretory protein E1 OS=Homo sapiens GN=NPC2 PE=1 SV=1	2	2
P62258	14-3-3 protein epsilon OS=Homo sapiens GN=YWHAE PE=1 SV=1	4	2
P62328	Thymosin beta-4 OS=Homo sapiens GN=TMSB4X PE=1 SV=2	5	5
P62805	Histone H4 OS=Homo sapiens GN=HIST1H4A PE=1 SV=2	5	6
P62979	Ubiquitin-40S ribosomal protein S27a OS=Homo sapiens GN=RPS27A PE=1 SV=2	2	2
P63104	14-3-3 protein zeta/delta OS=Homo sapiens GN=YWHAZ PE=1 SV=1	7	4
P67936	Tropomyosin alpha-4 chain OS=Homo sapiens GN=TPM4 PE=1 SV=3	5	2
P68371	Tubulin beta-4B chain OS=Homo sapiens GN=TUBB4B PE=1 SV=1	3	3
P68871	Hemoglobin subunit beta OS=Homo sapiens GN=HBB PE=1 SV=2	8	6
P69891	Hemoglobin subunit gamma-1 OS=Homo sapiens GN=HBG1 PE=1 SV=2	5	7
P69905	Hemoglobin subunit alpha OS=Homo sapiens GN=HBA1 PE=1 SV=2	11	9
P78417	Glutathione S-transferase omega-1 OS=Homo sapiens GN=GSTO1 PE=1 SV=2	2	2
P80108	Phosphatidylinositol-glycan-specific phospholipase D OS=Homo sapiens GN=GPLD1 PE=1 SV=3	20	16
P80748	Ig lambda chain V-III region LOI OS=Homo sapiens PE=1 SV=1	4	4
P98160	Basement membrane-specific heparan sulfate proteoglycan core protein OS=Homo sapiens GN=HSPG2 PE=1 SV=4	22	18
Q01459	Di-N-acetylchitobiase OS=Homo sapiens GN=CTBS PE=1 SV=1	7	4
Q03591	Complement factor H-related protein 1 OS=Homo sapiens GN=CFHR1 PE=1 SV=2	2	3
Q06033	Inter-alpha-trypsin inhibitor heavy chain H3 OS=Homo sapiens GN=ITIH3 PE=1 SV=2	19	13
Q07954	Prolow-density lipoprotein receptor-related protein 1 OS=Homo sapiens GN=LRP1 PE=1 SV=2	13	6
Q08380	Galectin-3-binding protein OS=Homo sapiens GN=LGALS3BP PE=1 SV=1	14	10
Q08830	Fibrinogen-like protein 1 OS=Homo sapiens GN=FGL1 PE=1 SV=3	6	4
Q12805	EGF-containing fibulin-like extracellular matrix protein 1 OS=Homo sapiens GN=EFEMP1 PE=1 SV=2	8	7
Q12860	Contactin-1 OS=Homo sapiens GN=CNTN1 PE=1 SV=1	10	6
Q12907	Vesicular integral-membrane protein VIP36 OS=Homo sapiens GN=LMAN2 PE=1 SV=1	3	2
Q12913	Receptor-type tyrosine-protein phosphatase eta OS=Homo sapiens GN=PTPRJ PE=1 SV=3	5	4
Q13093	Platelet-activating factor acetylhydrolase OS=Homo sapiens GN=PLA2G7 PE=1 SV=1	2	3
Q13103	Secreted phosphoprotein 24 OS=Homo sapiens GN=SPP2 PE=1 SV=1	5	4
Q13201	Multimerin-1 OS=Homo sapiens GN=MMRN1 PE=1 SV=3	9	4
Q13228	Selenium-binding protein 1 OS=Homo sapiens GN=SELENBP1 PE=1 SV=2	3	3
Q13740	CD166 antigen OS=Homo sapiens GN=ALCAM PE=1 SV=2	4	3
Q13748	Tubulin alpha-3C/D chain OS=Homo sapiens GN=TUBA3C PE=1 SV=3	5	3
Q13813	Spectrin alpha chain, non-erythrocytic 1 OS=Homo sapiens GN=SPTAN1 PE=1 SV=3	2	2
Q13822	Ectonucleotide pyrophosphatase/phosphodiesterase family member 2 OS=Homo sapiens GN=ENPP2 PE=1 SV=3	4	3
Q14118	Dystroglycan OS=Homo sapiens GN=DAG1 PE=1 SV=2	5	3
Q14126	Desmoglein-2 OS=Homo sapiens GN=DSG2 PE=1 SV=2	5	2
Q14515	SPARC-like protein 1 OS=Homo sapiens GN=SPARCL1 PE=1 SV=2	8	7
Q14520	Hyaluronan-binding protein 2 OS=Homo sapiens GN=HABP2 PE=1 SV=1	20	16
Q14624	Inter-alpha-trypsin inhibitor heavy chain H4 OS=Homo sapiens GN=ITIH4 PE=1 SV=4	9	5
Q14697	Neutral alpha-glucosidase AB OS=Homo sapiens GN=GANAB PE=1 SV=3	4	3
Q15063	Periostin OS=Homo sapiens GN=POSTN PE=1 SV=2	6	6
Q15113	Procollagen C-endopeptidase enhancer 1 OS=Homo sapiens GN=PCOLCE PE=1 SV=2	3	2
Q15166	Serum paraoxonase/lactonase 3 OS=Homo sapiens GN=PON3 PE=1 SV=3	8	6
Q15185	Prostaglandin E synthase 3 OS=Homo sapiens GN=PTGES3 PE=1 SV=1	2	2
Q15485	Ficolin-2 OS=Homo sapiens GN=FCN2 PE=1 SV=2	5	4
Q15582	Transforming growth factor-beta-induced protein ig-h3 OS=Homo sapiens GN=TGFBI PE=1 SV=1	12	14
Q15848	Adiponectin OS=Homo sapiens GN=ADIPOQ PE=1 SV=1	3	3
Q16270	Insulin-like growth factor-binding protein 7 OS=Homo sapiens GN=IGFBP7 PE=1 SV=1	3	2
Q16610	Extracellular matrix protein 1 OS=Homo sapiens GN=ECM1 PE=1 SV=2	23	19
Q16706	Alpha-mannosidase 2 OS=Homo sapiens GN=MAN2A1 PE=1 SV=2	6	6
Q16853	Membrane primary amine oxidase OS=Homo sapiens GN=AOC3 PE=1 SV=3	5	4
Q1ZYL8	Izumo sperm-egg fusion protein 4 OS=Homo sapiens GN=IZUMO4 PE=2 SV=2	2	2
Q5BJF6	Outer dense fiber protein 2 OS=Homo sapiens GN=ODF2 PE=1 SV=1	7	6
Q5HYB6	Epididymis luminal protein 189 OS=Homo sapiens GN=DKFZp686J1372 PE=1 SV=1	4	3
Q6EMK4	Vasorin OS=Homo sapiens GN=VASN PE=1 SV=1	6	4
Q6UWP8	Suprabasin OS=Homo sapiens GN=SBSN PE=1 SV=2	4	4
Q6UX71	Plexin domain-containing protein 2 OS=Homo sapiens GN=PLXDC2 PE=1 SV=1	6	5
Q6UXB8	Peptidase inhibitor 16 OS=Homo sapiens GN=PI16 PE=1 SV=1	6	4
Q6UY14	ADAMTS-like protein 4 OS=Homo sapiens GN=ADAMTSL4 PE=1 SV=2	3	3
Q6YHK3	CD109 antigen OS=Homo sapiens GN=CD109 PE=1 SV=2	4	2
Q76LX8	A disintegrin and metalloproteinase with thrombospondin motifs 13 OS=Homo sapiens GN=ADAMTS13 PE=1 SV=1	7	4
Q7Z7G0	Target of Nesh-SH3 OS=Homo sapiens GN=ABI3BP PE=1 SV=1	2	2
Q86TE4	Leucine zipper protein 2 OS=Homo sapiens GN=LUZP2 PE=2 SV=2	3	3
Q86U17	Serpin A11 OS=Homo sapiens GN=SERPINA11 PE=2 SV=2	4	2
Q86UX7	Fermitin family homolog 3 OS=Homo sapiens GN=FERMT3 PE=1 SV=1	10	4
Q86VB7	Scavenger receptor cysteine-rich type 1 protein M130 OS=Homo sapiens GN=CD163 PE=1 SV=2	14	13
Q8IXL6	Extracellular serine/threonine protein kinase FAM20C OS=Homo sapiens GN=FAM20C PE=1 SV=2	4	3
Q8IZF2	Adhesion G protein-coupled receptor F5 OS=Homo sapiens GN=ADGRF5 PE=1 SV=3	2	2
Q8NBP7	Proprotein convertase subtilisin/kexin type 9 OS=Homo sapiens GN=PCSK9 PE=1 SV=3	6	3
Q8TDB8	Solute carrier family 2, facilitated glucose transporter member 14 OS=Homo sapiens GN=SLC2A14 PE=2 SV=1	2	2
Q8WWA0	Intelectin-1 OS=Homo sapiens GN=ITLN1 PE=1 SV=1	5	3
Q8WWZ8	Oncoprotein-induced transcript 3 protein OS=Homo sapiens GN=OIT3 PE=1 SV=2	2	2
Q8WZ75	Roundabout homolog 4 OS=Homo sapiens GN=ROBO4 PE=1 SV=1	4	3
Q92496	Complement factor H-related protein 4 OS=Homo sapiens GN=CFHR4 PE=1 SV=3	3	6
Q92820	Gamma-glutamyl hydrolase OS=Homo sapiens GN=GGH PE=1 SV=2	6	3
Q92859	Neogenin OS=Homo sapiens GN=NEO1 PE=1 SV=2	2	3
Q92954	Proteoglycan 4 OS=Homo sapiens GN=PRG4 PE=1 SV=2	14	11
Q96A08	Histone H2B type 1-A OS=Homo sapiens GN=HIST1H2BA PE=1 SV=3	4	3
Q96FJ2	Dynein light chain 2, cytoplasmic OS=Homo sapiens GN=DYNLL2 PE=1 SV=1	3	3
Q96IY4	Carboxypeptidase B2 OS=Homo sapiens GN=CPB2 PE=1 SV=2	8	8
Q96KN2	Beta-Ala-His dipeptidase OS=Homo sapiens GN=CNDP1 PE=1 SV=4	17	9
Q96NZ9	Proline-rich acidic protein 1 OS=Homo sapiens GN=PRAP1 PE=1 SV=2	3	3
Q96PD5	N-acetylmuramoyl-L-alanine amidase OS=Homo sapiens GN=PGLYRP2 PE=1 SV=1	11	9
Q9BWP8	Collectin-11 OS=Homo sapiens GN=COLEC11 PE=1 SV=1	2	3
Q9BXR6	Complement factor H-related protein 5 OS=Homo sapiens GN=CFHR5 PE=1 SV=1	7	5
Q9H0C2	ADP/ATP translocase 4 OS=Homo sapiens GN=SLC25A31 PE=2 SV=1	3	3
Q9H4A9	Dipeptidase 2 OS=Homo sapiens GN=DPEP2 PE=1 SV=2	5	2
Q9H4B7	Tubulin beta-1 chain OS=Homo sapiens GN=TUBB1 PE=1 SV=1	4	2
Q9HDC9	Adipocyte plasma membrane-associated protein OS=Homo sapiens GN=APMAP PE=1 SV=2	9	3
Q9NPH3	Interleukin-1 receptor accessory protein OS=Homo sapiens GN=IL1RAP PE=1 SV=2	7	3
Q9NPY3	Complement component C1q receptor OS=Homo sapiens GN=CD93 PE=1 SV=3	4	3
Q9NQ79	Cartilage acidic protein 1 OS=Homo sapiens GN=CRTAC1 PE=1 SV=2	13	8
Q9NZP8	Complement C1r subcomponent-like protein OS=Homo sapiens GN=C1RL PE=1 SV=2	8	7
Q9UBR2	Cathepsin Z OS=Homo sapiens GN=CTSZ PE=1 SV=1	2	4
Q9UBX5	Fibulin-5 OS=Homo sapiens GN=FBLN5 PE=1 SV=1	2	2
Q9UGM5	Fetuin-B OS=Homo sapiens GN=FETUB PE=1 SV=2	10	10
Q9UHG3	Prenylcysteine oxidase 1 OS=Homo sapiens GN=PCYOX1 PE=1 SV=3	7	2
Q9UJJ9	N-acetylglucosamine-1-phosphotransferase subunit gamma OS=Homo sapiens GN=GNPTG PE=1 SV=1	6	4
Q9UK55	Protein Z-dependent protease inhibitor OS=Homo sapiens GN=SERPINA10 PE=1 SV=1	10	3
Q9UNN8	Endothelial protein C receptor OS=Homo sapiens GN=PROCR PE=1 SV=1	2	3
Q9UNW1	Multiple inositol polyphosphate phosphatase 1 OS=Homo sapiens GN=MINPP1 PE=1 SV=1	3	2
Q9Y277	Voltage-dependent anion-selective channel protein 3 OS=Homo sapiens GN=VDAC3 PE=1 SV=1	6	5
Q9Y490	Talin-1 OS=Homo sapiens GN=TLN1 PE=1 SV=3	34	19
Q9Y4L1	Hypoxia up-regulated protein 1 OS=Homo sapiens GN=HYOU1 PE=1 SV=1	4	3
Q9Y5C1	Angiopoietin-related protein 3 OS=Homo sapiens GN=ANGPTL3 PE=1 SV=1	5	2
Q9Y6R7	IgGFc-binding protein OS=Homo sapiens GN=FCGBP PE=1 SV=3	35	25
A0A087X0M8	Neural cell adhesion molecule L1-like protein OS=Homo sapiens GN=CHL1 PE=1 SV=1	17	12

## Sheet: Supplementray Table S2B
Supplementary Table S2B
Unique proteins identified in BCT			Unique proteins identified in EDTA
Accession	Description	# Unique Peptides	Accession	Description	# Unique Peptides
P10809	60 kDa heat shock protein, mitochondrial OS=Homo sapiens GN=HSPD1 PE=1 SV=2	4	P63267	Actin, gamma-enteric smooth muscle OS=Homo sapiens GN=ACTG2 PE=1 SV=1	2
P62736	Actin, aortic smooth muscle OS=Homo sapiens GN=ACTA2 PE=1 SV=1	2	P23526	Adenosylhomocysteinase OS=Homo sapiens GN=AHCY PE=1 SV=4	2
P61160	Actin-related protein 2 OS=Homo sapiens GN=ACTR2 PE=1 SV=1	3	O00468	Agrin OS=Homo sapiens GN=AGRN PE=1 SV=5	2
P61158	Actin-related protein 3 OS=Homo sapiens GN=ACTR3 PE=1 SV=3	2	P04083	Annexin A1 OS=Homo sapiens GN=ANXA1 PE=1 SV=2	7
P00568	Adenylate kinase isoenzyme 1 OS=Homo sapiens GN=AK1 PE=1 SV=3	2	P12429	Annexin A3 OS=Homo sapiens GN=ANXA3 PE=1 SV=3	2
Q01518	Adenylyl cyclase-associated protein 1 OS=Homo sapiens GN=CAP1 PE=1 SV=5	2	Q6Q788	Apolipoprotein A-V OS=Homo sapiens GN=APOA5 PE=1 SV=1	4
Q86SQ4	Adhesion G-protein coupled receptor G6 OS=Homo sapiens GN=ADGRG6 PE=1 SV=3	4	P00966	Argininosuccinate synthase OS=Homo sapiens GN=ASS1 PE=1 SV=2	2
Q10588	ADP-ribosyl cyclase/cyclic ADP-ribose hydrolase 2 OS=Homo sapiens GN=BST1 PE=1 SV=2	3	P02730	Band 3 anion transport protein OS=Homo sapiens GN=SLC4A1 PE=1 SV=3	6
O43707	Alpha-actinin-4 OS=Homo sapiens GN=ACTN4 PE=1 SV=2	3	O43505	Beta-1,4-glucuronyltransferase 1 OS=Homo sapiens GN=B4GAT1 PE=1 SV=1	2
P05067	Amyloid beta A4 protein OS=Homo sapiens GN=APP PE=1 SV=3	2	Q13939	Calicin OS=Homo sapiens GN=CCIN PE=2 SV=3	2
P58335	Anthrax toxin receptor 2 OS=Homo sapiens GN=ANTXR2 PE=1 SV=5	2	O43852	Calumenin OS=Homo sapiens GN=CALU PE=1 SV=2	2
Q13790	Apolipoprotein F OS=Homo sapiens GN=APOF PE=1 SV=2	2	P07858	Cathepsin B OS=Homo sapiens GN=CTSB PE=1 SV=3	2
P07307	Asialoglycoprotein receptor 2 OS=Homo sapiens GN=ASGR2 PE=1 SV=2	2	P07339	Cathepsin D OS=Homo sapiens GN=CTSD PE=1 SV=1	2
P17174	Aspartate aminotransferase, cytoplasmic OS=Homo sapiens GN=GOT1 PE=1 SV=3	2	B4E1Z4	cDNA FLJ55673, highly similar to Complement factor B (EC 3.4.21.47) OS=Homo sapiens PE=1 SV=1	4
Q562R1	Beta-actin-like protein 2 OS=Homo sapiens GN=ACTBL2 PE=1 SV=2	3	Q00610	Clathrin heavy chain 1 OS=Homo sapiens GN=CLTC PE=1 SV=5	2
Q9HBI1	Beta-parvin OS=Homo sapiens GN=PARVB PE=1 SV=1	3	P08123	Collagen alpha-2(I) chain OS=Homo sapiens GN=COL1A2 PE=1 SV=7	2
Q9UBW5	Bridging integrator 2 OS=Homo sapiens GN=BIN2 PE=1 SV=3	2	P0C0L5	Complement C4-B OS=Homo sapiens GN=C4B PE=1 SV=2	4
P55285	Cadherin-6 OS=Homo sapiens GN=CDH6 PE=1 SV=1	2	P05156	Complement factor I OS=Homo sapiens GN=CFI PE=1 SV=2	3
Q05682	Caldesmon OS=Homo sapiens GN=CALD1 PE=1 SV=3	17	Q13409	Cytoplasmic dynein 1 intermediate chain 2 OS=Homo sapiens GN=DYNC1I2 PE=1 SV=3	2
P27797	Calreticulin OS=Homo sapiens GN=CALR PE=1 SV=1	2	Q96P26	Cytosolic 5'-nucleotidase 1B OS=Homo sapiens GN=NT5C1B PE=2 SV=2	2
O94985	Calsyntenin-1 OS=Homo sapiens GN=CLSTN1 PE=1 SV=1	2	Q96EP5	DAZ-associated protein 1 OS=Homo sapiens GN=DAZAP1 PE=1 SV=1	2
Q9Y646	Carboxypeptidase Q OS=Homo sapiens GN=CPQ PE=1 SV=1	2	P13716	Delta-aminolevulinic acid dehydratase OS=Homo sapiens GN=ALAD PE=1 SV=1	2
P16070	CD44 antigen OS=Homo sapiens GN=CD44 PE=1 SV=3	2	P81605	Dermcidin OS=Homo sapiens GN=DCD PE=1 SV=2	2
P13987	CD59 glycoprotein OS=Homo sapiens GN=CD59 PE=1 SV=1	2	P09622	Dihydrolipoyl dehydrogenase, mitochondrial OS=Homo sapiens GN=DLD PE=1 SV=2	2
Q9NTU7	Cerebellin-4 OS=Homo sapiens GN=CBLN4 PE=1 SV=1	3	Q16555	Dihydropyrimidinase-related protein 2 OS=Homo sapiens GN=DPYSL2 PE=1 SV=1	2
P36222	Chitinase-3-like protein 1 OS=Homo sapiens GN=CHI3L1 PE=1 SV=2	2	O95834	Echinoderm microtubule-associated protein-like 2 OS=Homo sapiens GN=EML2 PE=1 SV=1	2
P26992	Ciliary neurotrophic factor receptor subunit alpha OS=Homo sapiens GN=CNTFR PE=1 SV=2	2	P68104	Elongation factor 1-alpha 1 OS=Homo sapiens GN=EEF1A1 PE=1 SV=1	2
Q14019	Coactosin-like protein OS=Homo sapiens GN=COTL1 PE=1 SV=3	2	P13639	Elongation factor 2 OS=Homo sapiens GN=EEF2 PE=1 SV=4	2
P00451	Coagulation factor VIII OS=Homo sapiens GN=F8 PE=1 SV=1	2	P02792	Ferritin light chain OS=Homo sapiens GN=FTL PE=1 SV=2	3
P00751	Complement factor B OS=Homo sapiens GN=CFB PE=1 SV=2	2	C9JC84	Fibrinogen gamma chain OS=Homo sapiens GN=FGG PE=1 SV=1	6
P31146	Coronin-1A OS=Homo sapiens GN=CORO1A PE=1 SV=4	2	P30043	Flavin reductase (NADPH) OS=Homo sapiens GN=BLVRB PE=1 SV=3	3
Q9ULV4	Coronin-1C OS=Homo sapiens GN=CORO1C PE=1 SV=1	3	P51114	Fragile X mental retardation syndrome-related protein 1 OS=Homo sapiens GN=FXR1 PE=1 SV=3	2
P24387	Corticotropin-releasing factor-binding protein OS=Homo sapiens GN=CRHBP PE=1 SV=2	2	P09382	Galectin-1 OS=Homo sapiens GN=LGALS1 PE=1 SV=2	2
P06732	Creatine kinase M-type OS=Homo sapiens GN=CKM PE=1 SV=2	2	P48637	Glutathione synthetase OS=Homo sapiens GN=GSS PE=1 SV=1	2
Q9UBG0	C-type mannose receptor 2 OS=Homo sapiens GN=MRC2 PE=1 SV=2	3	Q8NBJ4	Golgi membrane protein 1 OS=Homo sapiens GN=GOLM1 PE=1 SV=1	2
P01034	Cystatin-C OS=Homo sapiens GN=CST3 PE=1 SV=1	2	P62826	GTP-binding nuclear protein Ran OS=Homo sapiens GN=RAN PE=1 SV=3	3
Q15828	Cystatin-M OS=Homo sapiens GN=CST6 PE=1 SV=1	2	A0A075B6K5	HCG2043239 (Fragment) OS=Homo sapiens GN=IGLV3-9 PE=1 SV=1	2
Q9HCU0	Endosialin OS=Homo sapiens GN=CD248 PE=1 SV=1	2	P09651	Heterogeneous nuclear ribonucleoprotein A1 OS=Homo sapiens GN=HNRNPA1 PE=1 SV=5	2
P00533	Epidermal growth factor receptor OS=Homo sapiens GN=EGFR PE=1 SV=2	2	P51991	Heterogeneous nuclear ribonucleoprotein A3 OS=Homo sapiens GN=HNRNPA3 PE=1 SV=2	4
Q9UBQ6	Exostosin-like 2 OS=Homo sapiens GN=EXTL2 PE=1 SV=1	2	P22626	Heterogeneous nuclear ribonucleoproteins A2/B1 OS=Homo sapiens GN=HNRNPA2B1 PE=1 SV=2	4
P47756	F-actin-capping protein subunit beta OS=Homo sapiens GN=CAPZB PE=1 SV=4	2	P68431	Histone H3.1 OS=Homo sapiens GN=HIST1H3A PE=1 SV=2	2
P07148	Fatty acid-binding protein, liver OS=Homo sapiens GN=FABP1 PE=1 SV=1	3	P01892	HLA class I histocompatibility antigen, A-2 alpha chain OS=Homo sapiens GN=HLA-A PE=1 SV=1	2
P09211	Glutathione S-transferase P OS=Homo sapiens GN=GSTP1 PE=1 SV=2	6	P30501	HLA class I histocompatibility antigen, Cw-2 alpha chain OS=Homo sapiens GN=HLA-C PE=1 SV=1	3
P32189	Glycerol kinase OS=Homo sapiens GN=GK PE=1 SV=3	2	Q86YZ3	Hornerin OS=Homo sapiens GN=HRNR PE=1 SV=2	2
P04792	Heat shock protein beta-1 OS=Homo sapiens GN=HSPB1 PE=1 SV=2	3	P01607	Ig kappa chain V-I region Rei OS=Homo sapiens PE=1 SV=1	2
Q04756	Hepatocyte growth factor activator OS=Homo sapiens GN=HGFAC PE=1 SV=1	3	P01622	Ig kappa chain V-III region Ti OS=Homo sapiens PE=1 SV=1	2
P16104	Histone H2AX OS=Homo sapiens GN=H2AFX PE=1 SV=2	3	A0A0B4J2B5	Immunoglobulin heavy variable 3/OR16-9 (non-functional) (Fragment) OS=Homo sapiens GN=IGHV3OR16-9 PE=1 SV=1	3
Q5TEC6	Histone H3 OS=Homo sapiens GN=HIST2H3PS2 PE=1 SV=1	2	A0A0C4DH32	Immunoglobulin heavy variable 3-20 OS=Homo sapiens GN=IGHV3-20 PE=3 SV=2	2
P30492	HLA class I histocompatibility antigen, B-54 alpha chain OS=Homo sapiens GN=HLA-B PE=1 SV=1	5	P0DP03	Immunoglobulin heavy variable 3-30-5 OS=Homo sapiens GN=IGHV3-30-5 PE=3 SV=1	3
P01605	Ig kappa chain V-I region Lay OS=Homo sapiens PE=1 SV=1	4	A0A0C4DH36	Immunoglobulin heavy variable 3-38 (non-functional) (Fragment) OS=Homo sapiens GN=IGHV3-38 PE=1 SV=1	2
P01606	Ig kappa chain V-I region OU OS=Homo sapiens PE=1 SV=1	2	A0A0B4J1V6	Immunoglobulin heavy variable 3-73 OS=Homo sapiens GN=IGHV3-73 PE=3 SV=1	2
P01608	Ig kappa chain V-I region Roy OS=Homo sapiens PE=1 SV=1	3	A0A0C4DH34	Immunoglobulin heavy variable 4-28 OS=Homo sapiens GN=IGHV4-28 PE=3 SV=1	3
P04431	Ig kappa chain V-I region Walker OS=Homo sapiens PE=1 SV=1	2	P06331	Immunoglobulin heavy variable 4-34 OS=Homo sapiens GN=IGHV4-34 PE=1 SV=2	2
P01611	Ig kappa chain V-I region Wes OS=Homo sapiens PE=1 SV=1	3	P01718	Immunoglobulin lambda variable 3-27 OS=Homo sapiens GN=IGLV3-27 PE=1 SV=2	2
P01615	Ig kappa chain V-II region FR OS=Homo sapiens PE=1 SV=1	2	A0A075B6I9	Immunoglobulin lambda variable 7-46 OS=Homo sapiens GN=IGLV7-46 PE=3 SV=4	2
P04208	Ig lambda chain V-I region WAH OS=Homo sapiens PE=1 SV=1	2	Q14623	Indian hedgehog protein OS=Homo sapiens GN=IHH PE=1 SV=4	2
P01708	Ig lambda chain V-II region BUR OS=Homo sapiens PE=1 SV=1	2	Q96CN7	Isochorismatase domain-containing protein 1 OS=Homo sapiens GN=ISOC1 PE=1 SV=3	2
P04220	Ig mu heavy chain disease protein OS=Homo sapiens PE=1 SV=1	2	P30740	Leukocyte elastase inhibitor OS=Homo sapiens GN=SERPINB1 PE=1 SV=1	3
A0A075B7D0	Immunoglobulin heavy variable 1/OR15-1 (non-functional) (Fragment) OS=Homo sapiens GN=IGHV1OR15-1 PE=1 SV=1	2	O14950	Myosin regulatory light chain 12B OS=Homo sapiens GN=MYL12B PE=1 SV=2	2
A0A0C4DH31	Immunoglobulin heavy variable 1-18 OS=Homo sapiens GN=IGHV1-18 PE=3 SV=1	3	Q04721	Neurogenic locus notch homolog protein 2 OS=Homo sapiens GN=NOTCH2 PE=1 SV=3	4
A0A0A0MS14	Immunoglobulin heavy variable 1-45 OS=Homo sapiens GN=IGHV1-45 PE=3 SV=1	2	Q9UM47	Neurogenic locus notch homolog protein 3 OS=Homo sapiens GN=NOTCH3 PE=1 SV=2	3
P0DP01	Immunoglobulin heavy variable 1-8 OS=Homo sapiens GN=IGHV1-8 PE=3 SV=1	2	O60462	Neuropilin-2 OS=Homo sapiens GN=NRP2 PE=1 SV=2	2
A0A075B7D8	Immunoglobulin heavy variable 3/OR15-7 (pseudogene) (Fragment) OS=Homo sapiens GN=IGHV3OR15-7 PE=1 SV=1	2	P19021	Peptidyl-glycine alpha-amidating monooxygenase OS=Homo sapiens GN=PAM PE=1 SV=2	3
P01766	Immunoglobulin heavy variable 3-13 OS=Homo sapiens GN=IGHV3-13 PE=1 SV=2	2	O60437	Periplakin OS=Homo sapiens GN=PPL PE=1 SV=4	2
A0A0B4J1X8	Immunoglobulin heavy variable 3-43 OS=Homo sapiens GN=IGHV3-43 PE=3 SV=1	2	P18669	Phosphoglycerate mutase 1 OS=Homo sapiens GN=PGAM1 PE=1 SV=2	2
A0A0B4J1X5	Immunoglobulin heavy variable 3-74 OS=Homo sapiens GN=IGHV3-74 PE=3 SV=1	2	P11171	Protein 4.1 OS=Homo sapiens GN=EPB41 PE=1 SV=4	2
P0DP08	Immunoglobulin heavy variable 4-38-2 OS=Homo sapiens GN=IGHV4-38-2 PE=3 SV=1	2	P80511	Protein S100-A12 OS=Homo sapiens GN=S100A12 PE=1 SV=2	2
A0A0A0MT36	Immunoglobulin kappa variable 6D-21 OS=Homo sapiens GN=IGKV6D-21 PE=3 SV=1	2	Q9Y383	Putative RNA-binding protein Luc7-like 2 OS=Homo sapiens GN=LUC7L2 PE=1 SV=2	2
P01701	Immunoglobulin lambda variable 1-51 OS=Homo sapiens GN=IGLV1-51 PE=1 SV=2	3	O95825	Quinone oxidoreductase-like protein 1 OS=Homo sapiens GN=CRYZL1 PE=1 SV=2	2
P01705	Immunoglobulin lambda variable 2-23 OS=Homo sapiens GN=IGLV2-23 PE=1 SV=2	2	P11233	Ras-related protein Ral-A OS=Homo sapiens GN=RALA PE=1 SV=1	3
A0A0B4J1Y8	Immunoglobulin lambda variable 9-49 OS=Homo sapiens GN=IGLV9-49 PE=1 SV=1	2	O95980	Reversion-inducing cysteine-rich protein with Kazal motifs OS=Homo sapiens GN=RECK PE=1 SV=1	2
P15814	Immunoglobulin lambda-like polypeptide 1 OS=Homo sapiens GN=IGLL1 PE=1 SV=1	2	P52565	Rho GDP-dissociation inhibitor 1 OS=Homo sapiens GN=ARHGDIA PE=1 SV=3	3
O14498	Immunoglobulin superfamily containing leucine-rich repeat protein OS=Homo sapiens GN=ISLR PE=2 SV=1	2	P02549	Spectrin alpha chain, erythrocytic 1 OS=Homo sapiens GN=SPTA1 PE=1 SV=5	4
P08514	Integrin alpha-IIb OS=Homo sapiens GN=ITGA2B PE=1 SV=3	2	P11277	Spectrin beta chain, erythrocytic OS=Homo sapiens GN=SPTB PE=1 SV=5	4
P05106	Integrin beta-3 OS=Homo sapiens GN=ITGB3 PE=1 SV=2	3	Q13838	Spliceosome RNA helicase DDX39B OS=Homo sapiens GN=DDX39B PE=1 SV=1	2
P13598	Intercellular adhesion molecule 2 OS=Homo sapiens GN=ICAM2 PE=1 SV=2	2	Q96C24	Synaptotagmin-like protein 4 OS=Homo sapiens GN=SYTL4 PE=1 SV=2	2
P32942	Intercellular adhesion molecule 3 OS=Homo sapiens GN=ICAM3 PE=1 SV=2	2	P40227	T-complex protein 1 subunit zeta OS=Homo sapiens GN=CCT6A PE=1 SV=3	2
B7ZKJ8	ITIH4 protein OS=Homo sapiens GN=ITIH4 PE=1 SV=1	2	Q16762	Thiosulfate sulfurtransferase OS=Homo sapiens GN=TST PE=1 SV=4	2
P02538	Keratin, type II cytoskeletal 6A OS=Homo sapiens GN=KRT6A PE=1 SV=3	2	P23381	Tryptophan--tRNA ligase, cytoplasmic OS=Homo sapiens GN=WARS PE=1 SV=2	2
Q14766	Latent-transforming growth factor beta-binding protein 1 OS=Homo sapiens GN=LTBP1 PE=1 SV=4	3	Q71U36	Tubulin alpha-1A chain OS=Homo sapiens GN=TUBA1A PE=1 SV=1	3
P48059	LIM and senescent cell antigen-like-containing domain protein 1 OS=Homo sapiens GN=LIMS1 PE=1 SV=4	6	O43172	U4/U6 small nuclear ribonucleoprotein Prp4 OS=Homo sapiens GN=PRPF4 PE=1 SV=2	2
P18428	Lipopolysaccharide-binding protein OS=Homo sapiens GN=LBP PE=1 SV=3	2	P22314	Ubiquitin-like modifier-activating enzyme 1 OS=Homo sapiens GN=UBA1 PE=1 SV=3	2
P05451	Lithostathine-1-alpha OS=Homo sapiens GN=REG1A PE=1 SV=3	9	A0A0C4DH43	Uncharacterized protein (Fragment) OS=Homo sapiens PE=1 SV=1	2
P00338	L-lactate dehydrogenase A chain OS=Homo sapiens GN=LDHA PE=1 SV=2	6	P07911	Uromodulin OS=Homo sapiens GN=UMOD PE=1 SV=1	2
Q9Y5Y7	Lymphatic vessel endothelial hyaluronic acid receptor 1 OS=Homo sapiens GN=LYVE1 PE=1 SV=2	2	P11684	Uteroglobin OS=Homo sapiens GN=SCGB1A1 PE=1 SV=1	2
P11279	Lysosome-associated membrane glycoprotein 1 OS=Homo sapiens GN=LAMP1 PE=1 SV=3	2	P08670	Vimentin OS=Homo sapiens GN=VIM PE=1 SV=4	3
P01033	Metalloproteinase inhibitor 1 OS=Homo sapiens GN=TIMP1 PE=1 SV=1	7	Q9BS86	Zona pellucida-binding protein 1 OS=Homo sapiens GN=ZPBP PE=2 SV=1	3
P20774	Mimecan OS=Homo sapiens GN=OGN PE=1 SV=1	5
Q9H8L6	Multimerin-2 OS=Homo sapiens GN=MMRN2 PE=1 SV=2	2
Q7Z7M0	Multiple epidermal growth factor-like domains protein 8 OS=Homo sapiens GN=MEGF8 PE=1 SV=2	2
P24844	Myosin regulatory light polypeptide 9 OS=Homo sapiens GN=MYL9 PE=1 SV=4	2
P58546	Myotrophin OS=Homo sapiens GN=MTPN PE=1 SV=2	2
P46531	Neurogenic locus notch homolog protein 1 OS=Homo sapiens GN=NOTCH1 PE=1 SV=4	6
P59665	Neutrophil defensin 1 OS=Homo sapiens GN=DEFA1 PE=1 SV=1	2
Q99784	Noelin OS=Homo sapiens GN=OLFM1 PE=1 SV=4	2
P55209	Nucleosome assembly protein 1-like 1 OS=Homo sapiens GN=NAP1L1 PE=1 SV=1	2
Q86UD1	Out at first protein homolog OS=Homo sapiens GN=OAF PE=2 SV=1	3
P62937	Peptidyl-prolyl cis-trans isomerase A OS=Homo sapiens GN=PPIA PE=1 SV=2	3
Q06830	Peroxiredoxin-1 OS=Homo sapiens GN=PRDX1 PE=1 SV=1	2
Q9BTY2	Plasma alpha-L-fucosidase OS=Homo sapiens GN=FUCA2 PE=1 SV=2	3
P02776	Platelet factor 4 OS=Homo sapiens GN=PF4 PE=1 SV=2	4
P40197	Platelet glycoprotein V OS=Homo sapiens GN=GP5 PE=1 SV=1	3
P08567	Pleckstrin OS=Homo sapiens GN=PLEK PE=1 SV=3	6
Q12884	Prolyl endopeptidase FAP OS=Homo sapiens GN=FAP PE=1 SV=5	2
P60900	Proteasome subunit alpha type-6 OS=Homo sapiens GN=PSMA6 PE=1 SV=1	2
O14818	Proteasome subunit alpha type-7 OS=Homo sapiens GN=PSMA7 PE=1 SV=1	3
P30101	Protein disulfide-isomerase A3 OS=Homo sapiens GN=PDIA3 PE=1 SV=4	2
P13667	Protein disulfide-isomerase A4 OS=Homo sapiens GN=PDIA4 PE=1 SV=2	3
Q92520	Protein FAM3C OS=Homo sapiens GN=FAM3C PE=1 SV=1	2
P31150	Rab GDP dissociation inhibitor alpha OS=Homo sapiens GN=GDI1 PE=1 SV=2	2
P10586	Receptor-type tyrosine-protein phosphatase F OS=Homo sapiens GN=PTPRF PE=1 SV=2	2
P28827	Receptor-type tyrosine-protein phosphatase mu OS=Homo sapiens GN=PTPRM PE=1 SV=2	5
Q9NPR2	Semaphorin-4B OS=Homo sapiens GN=SEMA4B PE=1 SV=3	2
O95810	Serum deprivation-response protein OS=Homo sapiens GN=SDPR PE=1 SV=3	2
Q9H299	SH3 domain-binding glutamic acid-rich-like protein 3 OS=Homo sapiens GN=SH3BGRL3 PE=1 SV=1	2
Q14247	Src substrate cortactin OS=Homo sapiens GN=CTTN PE=1 SV=2	3
P04066	Tissue alpha-L-fucosidase OS=Homo sapiens GN=FUCA1 PE=1 SV=4	4
Q01995	Transgelin OS=Homo sapiens GN=TAGLN PE=1 SV=4	9
P37802	Transgelin-2 OS=Homo sapiens GN=TAGLN2 PE=1 SV=3	3
P55072	Transitional endoplasmic reticulum ATPase OS=Homo sapiens GN=VCP PE=1 SV=4	3
Q86YW5	Trem-like transcript 1 protein OS=Homo sapiens GN=TREML1 PE=1 SV=2	2
P68363	Tubulin alpha-1B chain OS=Homo sapiens GN=TUBA1B PE=1 SV=1	6
Q15326	Zinc finger MYND domain-containing protein 11 OS=Homo sapiens GN=ZMYND11 PE=1 SV=2	9
Q15942	Zyxin OS=Homo sapiens GN=ZYX PE=1 SV=1	2

## Sheet: Supplemetary Table S3
Supplementary Table S3
TMT Experiment 1		TMT Experiment 2
Depleted	Tag	Depleted	Tag
All peptides pooled	126	All peptides pooled	126
Patient A Pre-op EDTA	127N	Patient C EDTA NI	127N
Patient A Post-op EDTA	127C	Patient C EDTA PIC	127C
Patient B Pre-op EDTA	128N	Patient C BCT NI	128N
Patient B Post-op EDTA	128C	Patient C BCT PIC	128C
Patient A Pre-op BCT	129N	HC EDTA NI	129N
Patient A Post-op BCT	129C	HC EDTA PIC	129C
Patient B Pre-op BCT	130N	HC BCT NI	130N
Patient B Post-op BCT	130C	HC BCT PIC	130C
All peptides pooled	131	All peptides pooled	131

## Sheet: Supplementary Table S4A
Supplementary Table S4a+A1A
Accession	Description	# Unique Peptides	Ratios: (BCT_A_Preop) / (PooledControl)	Ratios: (BCT_A_Postop) / (Pooled Control)	Ratios: (EDTA_A_Preop)/ (PooledControl)	Ratios: (EDTA_A_Postop)/ (Pooled Control)	Ratios: (BCT_B_Preop) / (PooledControl)	Ratios: (BCT_B_Postop)/ (PooledControl)	Ratios: (EDTA_B_Preop) / (Pooled Control)	Ratios: (EDTA_B_Postop)/ (Pooled Control)	Ratios: (PooledControl) / (PooledControl)	Sequest HT Score
P02768	Serum albumin OS=Homo sapiens GN=ALB PE=1 SV=2	107	1.33428	1.13186	0.648405	0.558351	1.31143	0.90658	0.866199	0.497275	0.995394	10677.9
P02751	Fibronectin OS=Homo sapiens GN=FN1 PE=1 SV=4	102	1.23306	1.14137	1.31282	0.930585	0.752011	0.882723	0.866199	1.42276	0.970088	1757.24
P00450	Ceruloplasmin OS=Homo sapiens GN=CP PE=1 SV=1	80	0.929394	0.694332	1.00062	0.978838	0.898745	0.990081	0.795967	0.918578	0.978523	2609.24
P02671	Fibrinogen alpha chain OS=Homo sapiens GN=FGA PE=1 SV=2	75	0.846576	0.95114	0.872544	0.875439	0.981282	0.912545	0.874003	1.16031	0.978523	4802.1
P02787	Serotransferrin OS=Homo sapiens GN=TF PE=1 SV=3	73	0.828173	0.808469	0.81651	0.868546	1.05465	0.662042	1.01447	0.75282	0.978523	9634.77
E7ETN3	Uncharacterized protein OS=Homo sapiens PE=4 SV=1	72	0.800567	0.960651	0.872544	0.985731	0.935428	0.805187	0.998861	1.01527	0.961652	2277.78
P01042	Kininogen-1 OS=Homo sapiens GN=KNG1 PE=1 SV=2	68	0.938596	0.789446	0.976609	0.965051	1.06382	0.799222	1.03788	0.890952	0.986959	2523.62
P00747	Plasminogen OS=Homo sapiens GN=PLG PE=1 SV=2	65	0.91099	0.913094	0.976609	0.978838	0.981282	0.835008	0.97545	0.932391	0.961652	1882.25
P13671	Complement component C6 OS=Homo sapiens GN=C6 PE=1 SV=3	58	0.874182	1.06528	0.944589	0.923692	0.944599	0.799222	1.00666	0.877138	0.944781	695.411
P02675	Fibrinogen beta chain OS=Homo sapiens GN=FGB PE=1 SV=2	55	0.86498	0.913094	0.864539	0.909906	0.999624	0.918509	0.866199	1.13268	0.978523	3971.01
P43652	Afamin OS=Homo sapiens GN=AFM PE=1 SV=1	52	0.846576	0.779935	0.848529	0.792721	1.07299	0.644149	1.04568	0.683754	0.936345	679.024
P02647	Apolipoprotein A-I OS=Homo sapiens GN=APOA1 PE=1 SV=1	51	1.00301	0.808469	1.03264	0.951265	1.00879	0.691864	1.02227	0.808072	0.978523	6202.74
P02790	Hemopexin OS=Homo sapiens GN=HPX PE=1 SV=2	49	1.02141	0.865537	1.03264	1.04088	1.08216	1.05569	1.06909	1.05671	1.01227	3765.32
B4E1Z4	Uncharacterized protein OS=Homo sapiens PE=1 SV=1	49	0.771154	1.76844	0.708299	1.16459	1.05547	0.809979	1.32536	1.2443	1.0088	2744.53
P04003	C4b-binding protein alpha chain OS=Homo sapiens GN=C4BPA PE=1 SV=2	48	0.892586	0.932117	0.912569	1.02709	0.999624	0.996046	1.03008	1.0498	0.978523	1019.58
P00734	Prothrombin OS=Homo sapiens GN=F2 PE=1 SV=2	47	0.956999	0.827492	0.984614	0.861653	1.00879	1.00201	0.967646	0.973831	0.978523	1334.62
P01031	Complement C5 OS=Homo sapiens GN=C5 PE=1 SV=4	45	0.892586	0.694332	0.840524	0.847867	0.889574	1.29426	0.97545	0.904765	0.953216	379.21
A0A087WYJ9	Ig mu chain C region OS=Homo sapiens GN=IGHM PE=1 SV=1	44	0.662538	0.637264	0.67242	0.785828	0.724498	0.512934	0.67111	0.531808	0.961652	1640.81
P10643	Complement component C7 OS=Homo sapiens GN=C7 PE=1 SV=2	44	0.966201	0.998697	0.944589	0.985731	1.02714	0.876759	1.04568	0.890952	0.953216	586.453
P02748	Complement component C9 OS=Homo sapiens GN=C9 PE=1 SV=2	42	0.837375	0.827492	0.888554	1.0133	0.935428	1.13919	0.858396	1.1465	0.978523	708.291
P04275	von Willebrand factor OS=Homo sapiens GN=VWF PE=1 SV=4	42	0.920192	0.989186	0.8005	0.8134	1.02714	1.1869	0.710128	1.75428	0.978523	256.557
P08603	Complement factor H OS=Homo sapiens GN=CFH PE=1 SV=4	39	0.855778	1.13186	0.920574	1.10292	0.733669	0.72765	1.06909	0.904765	0.970088	1803.27
P01008	Antithrombin-III OS=Homo sapiens GN=SERPINC1 PE=1 SV=1	39	1.13184	0.837003	1.07267	0.889226	1.18304	1.06762	0.998861	0.870232	0.995394	1173.37
P06727	Apolipoprotein A-IV OS=Homo sapiens GN=APOA4 PE=1 SV=3	36	0.755068	0.717318	0.682648	0.739873	1.36034	0.59544	1.45927	0.657854	0.997737	1946.61
P02649	Apolipoprotein E OS=Homo sapiens GN=APOE PE=1 SV=1	36	0.956999	0.865537	1.08067	0.965051	1.1647	0.966224	1.22517	1.10506	0.961652	517.427
O75882	Attractin OS=Homo sapiens GN=ATRN PE=1 SV=2	36	1.03061	0.81798	1.04065	0.944372	1.11885	0.697828	1.13152	0.808072	0.944781	418.619
H0YAC1	Plasma kallikrein (Fragment) OS=Homo sapiens GN=KLKB1 PE=1 SV=1	35	1.03061	1.02723	1.15272	1.24078	0.862061	0.721686	1.01447	0.863325	0.953216	429.032
P05160	Coagulation factor XIII B chain OS=Homo sapiens GN=F13B PE=1 SV=3	34	0.947798	0.865537	0.960599	0.785828	1.11885	0.769401	0.952039	0.918578	0.978523	435.309
P04217	Alpha-1B-glycoprotein OS=Homo sapiens GN=A1BG PE=1 SV=4	32	1.00301	1.03674	0.944589	1.03398	1.03631	0.82308	0.983253	0.966924	0.986959	1800.02
P04196	Histidine-rich glycoprotein OS=Homo sapiens GN=HRG PE=1 SV=1	32	0.874182	0.694332	1.08067	0.896119	1.03631	0.721686	1.11591	0.787353	0.970088	908.434
Q06033	Inter-alpha-trypsin inhibitor heavy chain H3 OS=Homo sapiens GN=ITIH3 PE=1 SV=2	31	0.947798	0.732378	1.03264	1.09602	0.917086	1.1034	0.842789	1.05671	0.970088	415.719
P07357	Complement component C8 alpha chain OS=Homo sapiens GN=C8A PE=1 SV=2	29	0.947798	0.960651	0.952594	0.937478	1.01797	0.918509	0.920825	0.960018	1.00383	508.892
P00748	Coagulation factor XII OS=Homo sapiens GN=F12 PE=1 SV=3	28	1.04902	1.07479	1.06466	1.06845	1.07299	0.781329	1.0847	1.02218	0.978523	501.693
Q92954	Proteoglycan 4 OS=Homo sapiens GN=PRG4 PE=1 SV=2	28	0.772961	0.922606	0.832519	0.889226	0.981282	0.835008	0.959843	0.897858	0.944781	247.634
O14791	Apolipoprotein L1 OS=Homo sapiens GN=APOL1 PE=1 SV=5	28	0.874182	0.665798	0.944589	0.792721	1.1005	1.06165	0.881807	1.02218	0.970088	224.109
P12259	Coagulation factor V OS=Homo sapiens GN=F5 PE=1 SV=4	27	0.938596	0.760912	0.936584	0.820294	1.1647	0.984117	0.967646	0.870232	0.953216	174.484
P10909	Clusterin OS=Homo sapiens GN=CLU PE=1 SV=1	26	0.918719	1.15925	0.844367	1.08748	1.3074	0.756756	1.24265	0.958913	0.98291	996.898
P04004	Vitronectin OS=Homo sapiens GN=VTN PE=1 SV=1	26	0.947798	0.770423	1.00062	0.965051	1.05465	0.936402	1.00666	0.939298	0.970088	655.718
P23142	Fibulin-1 OS=Homo sapiens GN=FBLN1 PE=1 SV=4	25	1.02325	1.03294	0.943629	0.91735	1.13645	0.679935	1.11186	0.795641	0.991683	303.369
Q14520	Hyaluronan-binding protein 2 OS=Homo sapiens GN=HABP2 PE=1 SV=1	25	0.975403	0.846515	1.04065	0.903012	1.05465	0.775365	0.928628	0.842605	0.961652	276.448
Q9Y6R7	IgGFc-binding protein OS=Homo sapiens GN=FCGBP PE=1 SV=3	25	1.24226	0.941629	1.19274	0.896119	1.09133	1.05569	1.10031	0.960018	1.0207	137.755
P02750	Leucine-rich alpha-2-glycoprotein OS=Homo sapiens GN=LRG1 PE=1 SV=2	24	0.993807	0.770423	1.05666	1.14428	0.862061	1.07955	0.897414	1.08434	0.961652	664.537
P02760	Protein AMBP OS=Homo sapiens GN=AMBP PE=1 SV=1	24	1.00301	1.03674	0.888554	0.930585	1.10967	0.763436	0.998861	0.890952	0.995394	635.534
P02753	Retinol-binding protein 4 OS=Homo sapiens GN=RBP4 PE=1 SV=3	23	0.975403	0.751401	1.01663	0.903012	1.18304	0.948331	1.13152	0.932391	0.986959	686.173
P07225	Vitamin K-dependent protein S OS=Homo sapiens GN=PROS1 PE=1 SV=1	23	0.947798	0.703844	1.04865	0.944372	1.00879	0.954295	0.920825	0.994551	0.978523	403.032
P02679	Fibrinogen gamma chain OS=Homo sapiens GN=FGG PE=1 SV=3	22	0.920192	0.760912	0.952594	1.00641	1.00879	0.918509	0.811574	1.16031	0.995394	4986.87
C9JC84	Fibrinogen gamma chain OS=Homo sapiens GN=FGG PE=1 SV=1	22	0.920192	0.751401	0.952594	1.00641	1.00879	0.918509	0.811574	1.16031	0.995394	4621.26
P02749	Beta-2-glycoprotein 1 OS=Homo sapiens GN=APOH PE=1 SV=3	22	0.929394	1.16039	0.73646	0.820294	1.14636	0.888687	1.03008	0.794259	0.970088	916.094
P80108	Phosphatidylinositol-glycan-specific phospholipase D OS=Homo sapiens GN=GPLD1 PE=1 SV=3	22	0.883384	0.637264	0.936584	0.765148	1.12802	0.829044	1.05349	0.759726	0.986959	181.291
P07996	Thrombospondin-1 OS=Homo sapiens GN=THBS1 PE=1 SV=2	21	0.911428	1.11012	0.524518	0.576405	0.865991	2.1003	0.425854	0.930089	1.00624	283.518
P36955	Pigment epithelium-derived factor OS=Homo sapiens GN=SERPINF1 PE=1 SV=4	21	0.892586	0.770423	1.01663	0.909906	1.08216	0.900616	1.20175	1.03599	0.944781	237.623
P00742	Coagulation factor X OS=Homo sapiens GN=F10 PE=1 SV=2	21	0.966201	0.684821	1.00062	0.896119	1.11885	1.17498	0.944235	1.00836	0.986959	182.735
P07358	Complement component C8 beta chain OS=Homo sapiens GN=C8B PE=1 SV=3	21	1.07662	1.01772	0.928579	1.03398	0.715327	0.966224	0.959843	1.03599	0.970088	174.312
A0A087WYC5	Ig gamma-1 chain C region OS=Homo sapiens GN=IGHG1 PE=1 SV=1	20	1.03061	0.732378	0.832519	0.978838	0.724498	0.691864	0.913021	0.759726	0.995394	2512.24
P06396	Gelsolin OS=Homo sapiens GN=GSN PE=1 SV=1	20	1.15622	0.734756	1.4421	0.911974	1.00054	0.693653	1.02305	0.53319	0.929175	829.466
Q16610	Extracellular matrix protein 1 OS=Homo sapiens GN=ECM1 PE=1 SV=2	20	0.91099	0.865537	0.912569	0.799614	1.08216	0.745543	1.06129	0.953111	0.978523	213.76
P01024	Complement C3 OS=Homo sapiens GN=C3 PE=1 SV=2	19	1.04902	1.0873	1.03517	1.0445	0.984661	1.21233	0.9812	1.03781	1.00516	6399.9
P00488	Coagulation factor XIII A chain OS=Homo sapiens GN=F13A1 PE=1 SV=4	19	1.19625	0.779935	1.42489	0.923692	1.10967	1.07955	0.795967	0.953111	0.953216	222.84
P08519	Apolipoprotein(a) OS=Homo sapiens GN=LPA PE=1 SV=1	19	0.276058	0.313876	0.232145	0.289515	0.403518	0.345932	0.382376	0.38677	0.970088	109.507
P25311	Zinc-alpha-2-glycoprotein OS=Homo sapiens GN=AZGP1 PE=1 SV=2	18	0.846576	0.770423	0.81651	0.847867	1.19221	1.08551	1.13152	1.18103	0.978523	1007.39
P35858	Insulin-like growth factor-binding protein complex acid labile subunit OS=Homo sapiens GN=IGFALS PE=1 SV=1	18	1.13184	0.779935	1.22476	0.958158	1.03631	1.3718	1.20175	1.13268	0.995394	194.641
Q96PD5	N-acetylmuramoyl-L-alanine amidase OS=Homo sapiens GN=PGLYRP2 PE=1 SV=1	17	0.91099	0.865537	0.904564	0.875439	1.02714	0.775365	0.959843	0.780446	0.970088	301.254
P27918	Properdin OS=Homo sapiens GN=CFP PE=1 SV=2	17	0.837375	1.10332	0.920574	0.937478	0.74284	0.662042	1.18615	0.884045	0.970088	99.1901
P18206	Vinculin OS=Homo sapiens GN=VCL PE=1 SV=4	17	1.10802	1.3523	0.815568	0.798398	0.827535	2.36995	0.667437	1.30372	1.00631	94.5945
Q86VB7	Scavenger receptor cysteine-rich type 1 protein M130 OS=Homo sapiens GN=CD163 PE=1 SV=2	17	0.993807	0.81798	1.06466	1.0202	0.981282	0.811151	0.88961	0.849512	0.953216	85.0022
P21333	Filamin-A OS=Homo sapiens GN=FLNA PE=1 SV=4	17	1.03061	1.05577	0.936584	0.978838	0.834548	1.75948	0.827181	1.54017	0.986959	84.3231
Q04756	Hepatocyte growth factor activator OS=Homo sapiens GN=HGFAC PE=1 SV=1	16	1.14104	0.894072	1.11269	1.10292	0.95377	0.852901	0.905217	0.890952	0.961652	176.319
P00740	Coagulation factor IX OS=Homo sapiens GN=F9 PE=1 SV=2	16	0.901788	0.675309	1.05666	0.889226	1.03631	1.04376	0.858396	1.0498	0.970088	169.135
P49747	Cartilage oligomeric matrix protein OS=Homo sapiens GN=COMP PE=1 SV=2	16	0.904664	1.03258	0.860037	0.875009	0.938867	0.576305	0.936432	0.674257	0.974833	125.897
P04264	Keratin, type II cytoskeletal 1 OS=Homo sapiens GN=KRT1 PE=1 SV=6	16	0.800567	0.665798	0.888554	0.965051	1.65076	2.54678	0.515038	1.18103	1.02914	108.946
P03951	Coagulation factor XI OS=Homo sapiens GN=F11 PE=1 SV=1	16	0.993807	1.13186	0.912569	1.0133	0.807036	0.787294	0.952039	0.870232	0.961652	92.6971
C9JF17	Apolipoprotein D (Fragment) OS=Homo sapiens GN=APOD PE=1 SV=1	15	0.929394	0.665798	1.04065	0.806507	0.889574	0.763436	0.905217	0.75282	0.986959	398.718
Q9UGM5	Fetuin-B OS=Homo sapiens GN=FETUB PE=1 SV=2	15	1.00301	0.856026	1.01663	1.0202	0.990453	0.817115	0.944235	0.814979	0.970088	159.255
P15169	Carboxypeptidase N catalytic chain OS=Homo sapiens GN=CPN1 PE=1 SV=1	15	0.966201	0.760912	0.976609	1.0133	0.898745	0.82308	0.944235	0.939298	0.953216	128.275
P11021	78 kDa glucose-regulated protein OS=Homo sapiens GN=HSPA5 PE=1 SV=2	15	1.05822	0.903583	1.03264	0.882333	1.02714	1.1869	1.03788	1.00836	0.970088	94.7651
P02786	Transferrin receptor protein 1 OS=Homo sapiens GN=TFRC PE=1 SV=2	15	1.01221	0.846515	1.22476	1.15117	0.898745	1.00797	0.928628	1.01527	0.961652	71.0064
G3XAK1	Hepatocyte growth factor-like protein OS=Homo sapiens GN=MST1 PE=1 SV=1	15	0.892586	0.922606	0.888554	0.889226	0.74284	0.632221	0.983253	0.787353	0.986959	65.1372
P51884	Lumican OS=Homo sapiens GN=LUM PE=1 SV=2	14	1.20282	0.620279	1.32483	0.938956	1.26492	0.686752	1.09864	0.621594	0.967677	307.109
P98160	Basement membrane-specific heparan sulfate proteoglycan core protein OS=Homo sapiens GN=HSPG2 PE=1 SV=4	14	1.12263	0.970163	1.11269	0.85476	1.08216	0.793258	1.05349	0.953111	1.00383	64.0808
P00739	Haptoglobin-related protein OS=Homo sapiens GN=HPR PE=2 SV=2	13	0.71775	0.837003	0.728455	0.978838	0.586935	1.14515	0.795967	1.22247	0.961652	2969.33
P05543	Thyroxine-binding globulin OS=Homo sapiens GN=SERPINA7 PE=1 SV=2	13	1.05822	0.485081	1.13671	0.978838	1.03631	0.858866	0.819378	0.773539	0.944781	194.396
P35443	Thrombospondin-4 OS=Homo sapiens GN=THBS4 PE=1 SV=2	13	1.02141	1.04625	1.03264	1.10981	1.12802	0.745543	1.01447	0.884045	0.978523	105.047
Q96KN2	Beta-Ala-His dipeptidase OS=Homo sapiens GN=CNDP1 PE=1 SV=4	13	1.08583	0.618241	1.2808	0.916799	0.990453	1.11533	0.858396	0.835699	0.970088	92.9561
Q08380	Galectin-3-binding protein OS=Homo sapiens GN=LGALS3BP PE=1 SV=1	13	1.00301	0.722866	0.944589	0.875439	1.29309	1.52091	1.11591	1.28463	0.961652	87.5744
P01023	Alpha-2-macroglobulin OS=Homo sapiens GN=A2M PE=1 SV=3	12	0.947798	0.46051	1.26479	0.906459	0.831492	0.8698	0.760201	0.663609	0.941969	6139.67
P01859	Ig gamma-2 chain C region OS=Homo sapiens GN=IGHG2 PE=1 SV=2	12	1.19625	1.22697	1.09668	2.12311	0.568593	0.506969	0.842789	0.697567	0.986959	1394.21
P08697	Alpha-2-antiplasmin OS=Homo sapiens GN=SERPINF2 PE=1 SV=3	12	1.15331	0.691796	1.47399	0.863032	1.05343	1.39208	0.956201	0.908448	0.958278	564.666
P06681	Complement C2 OS=Homo sapiens GN=C2 PE=1 SV=2	12	0.901788	0.941629	0.984614	1.03398	1.02714	1.12726	1.17054	1.08434	1.0207	378.069
P22792	Carboxypeptidase N subunit 2 OS=Homo sapiens GN=CPN2 PE=1 SV=3	12	0.993807	0.561173	1.16072	0.882333	0.972111	0.96026	0.834985	0.835699	0.961652	213.971
P01591	Immunoglobulin J chain OS=Homo sapiens GN=JCHAIN PE=1 SV=4	12	0.699346	0.789446	0.68843	0.827187	0.651131	0.435397	0.600877	0.511089	0.953216	147.904
E7END6	Vitamin K-dependent protein C OS=Homo sapiens GN=PROC PE=1 SV=1	12	1.09503	0.837003	1.06466	0.978838	1.07299	0.846937	0.928628	0.932391	0.970088	102.592
Q9Y490	Talin-1 OS=Homo sapiens GN=TLN1 PE=1 SV=3	12	1.1165	1.35141	0.83919	1.00756	0.78258	2.53733	0.675011	1.81068	1.00594	86.1292
P06276	Cholinesterase OS=Homo sapiens GN=BCHE PE=1 SV=1	12	0.846576	0.580195	0.840524	0.682429	1.18304	0.96026	1.02227	0.842605	0.953216	84.5053
Q15582	Transforming growth factor-beta-induced protein ig-h3 OS=Homo sapiens GN=TGFBI PE=1 SV=1	12	0.91099	0.779935	0.872544	0.840973	1.06382	0.978153	1.05349	0.946204	0.944781	81.5172
P35527	Keratin, type I cytoskeletal 9 OS=Homo sapiens GN=KRT9 PE=1 SV=3	12	0.837375	0.703844	0.72045	0.965051	2.80628	2.04577	0.483823	1.11196	1.05444	65.8497
P02743	Serum amyloid P-component OS=Homo sapiens GN=APCS PE=1 SV=2	11	0.837375	0.732378	0.880549	1.06156	1.1647	1.11533	1.01447	1.38823	0.970088	369.899
P01019	Angiotensinogen OS=Homo sapiens GN=AGT PE=1 SV=1	11	1.06742	0.760912	1.25678	1.06845	0.898745	1.19287	0.959843	1.01527	0.944781	285.353
P08185	Corticosteroid-binding globulin OS=Homo sapiens GN=SERPINA6 PE=1 SV=1	11	1.09503	0.551661	1.24077	1.00641	0.990453	1.22269	0.858396	0.884045	0.986959	194.861
Q12805	EGF-containing fibulin-like extracellular matrix protein 1 OS=Homo sapiens GN=EFEMP1 PE=1 SV=2	11	1.04902	0.846515	1.04065	0.889226	1.11885	0.82308	1.11591	0.828792	0.953216	164.305
P07360	Complement component C8 gamma chain OS=Homo sapiens GN=C8G PE=1 SV=3	11	1.03061	0.779935	1.05666	0.896119	1.03631	1.17498	0.88961	0.884045	0.944781	131.638
J3KPA1	Cysteine-rich secretory protein 3 OS=Homo sapiens GN=CRISP3 PE=1 SV=1	11	0.772961	0.713355	0.880549	0.820294	0.95377	0.846937	1.00666	0.863325	0.978523	77.2114
P05154	Plasma serine protease inhibitor OS=Homo sapiens GN=SERPINA5 PE=1 SV=3	11	0.929394	0.713355	1.07267	0.992624	0.862061	0.787294	1.20175	0.821886	0.953216	62.6976
P01009	Alpha-1-antitrypsin OS=Homo sapiens GN=SERPINA1 PE=1 SV=3	10	1.25637	0.783739	1.5423	1.0542	1.13352	1.97579	1.15337	1.16629	1.01058	5255.83
Q9NZP8	Complement C1r subcomponent-like protein OS=Homo sapiens GN=C1RL PE=1 SV=2	10	0.975403	0.703844	1.03264	0.992624	1.03631	0.912545	0.936432	0.870232	0.953216	210.381
O95445	Apolipoprotein M OS=Homo sapiens GN=APOM PE=1 SV=2	10	1.09503	0.903583	1.1207	0.937478	1.01797	0.817115	0.998861	0.773539	0.986959	145.315
A0A0A0MS09	Ig delta chain C region (Fragment) OS=Homo sapiens GN=IGHD PE=1 SV=1	10	0.874182	0.760912	0.976609	0.868546	0.32098	0.328039	0.335555	0.269357	0.919474	117.082
P08571	Monocyte differentiation antigen CD14 OS=Homo sapiens GN=CD14 PE=1 SV=2	10	1.05822	0.865537	1.03264	0.958158	1.10967	0.888687	1.05349	0.925485	0.978523	95.455
P20851	C4b-binding protein beta chain OS=Homo sapiens GN=C4BPB PE=1 SV=1	10	0.892586	0.894072	0.944589	1.00641	1.04548	1.01394	1.18615	1.03599	0.970088	93.1872
P19320	Vascular cell adhesion protein 1 OS=Homo sapiens GN=VCAM1 PE=1 SV=1	10	1.01221	0.808469	1.03264	1.0202	1.01797	0.781329	0.991057	0.856419	0.978523	74.171
P05362	Intercellular adhesion molecule 1 OS=Homo sapiens GN=ICAM1 PE=1 SV=2	10	1.09503	0.922606	1.08868	0.951265	1.02714	0.805187	0.959843	0.911671	0.92791	66.1813
P09486	SPARC OS=Homo sapiens GN=SPARC PE=1 SV=1	10	0.892586	0.88456	0.760475	0.772041	0.962941	1.53284	0.554056	0.953111	0.995394	56.0622
P01833	Polymeric immunoglobulin receptor OS=Homo sapiens GN=PIGR PE=1 SV=4	10	0.754557	0.81798	0.75247	0.827187	0.95377	0.757472	0.874003	0.808072	0.986959	50.3913
P01876	Ig alpha-1 chain C region OS=Homo sapiens GN=IGHA1 PE=1 SV=2	9	1.04902	1.05577	1.16873	1.21321	0.586935	0.429433	0.593074	0.559435	0.970088	3178.71
P05155	Plasma protease C1 inhibitor OS=Homo sapiens GN=SERPING1 PE=1 SV=2	9	0.981774	0.552393	1.14471	0.878621	0.881814	1.26674	0.815776	0.845793	0.965545	442.507
P27169	Serum paraoxonase/arylesterase 1 OS=Homo sapiens GN=PON1 PE=1 SV=3	9	0.846576	0.380456	0.992619	0.744468	0.880403	0.858866	0.702324	0.656127	0.978523	307.409
P60709	Actin, cytoplasmic 1 OS=Homo sapiens GN=ACTB PE=1 SV=1	9	1.21465	1.57467	0.609269	0.754425	0.703099	3.37781	0.54972	1.0805	0.976649	219.614
P00915	Carbonic anhydrase 1 OS=Homo sapiens GN=CA1 PE=1 SV=2	9	0.522464	0.607673	0.908122	1.43915	0.486056	0.606375	0.971982	2.03361	0.945718	111.335
P17936	Insulin-like growth factor-binding protein 3 OS=Homo sapiens GN=IGFBP3 PE=1 SV=2	9	0.984605	1.17941	0.872544	1.06845	1.12802	0.829044	1.10031	0.918578	0.961652	91.9871
P12814	Alpha-actinin-1 OS=Homo sapiens GN=ACTN1 PE=1 SV=2	9	1.30667	1.17519	0.740907	0.788125	0.775447	3.23201	0.58527	1.34832	1.01039	62.3439
O00187	Mannan-binding lectin serine protease 2 OS=Homo sapiens GN=MASP2 PE=1 SV=4	9	1.03982	0.665798	1.11269	0.868546	1.12802	1.31812	1.06909	1.02908	1.01227	52.114
P13796	Plastin-2 OS=Homo sapiens GN=LCP1 PE=1 SV=6	9	0.86498	0.722866	1.22476	0.999517	0.871232	0.644149	0.803771	0.946204	0.919474	47.4868
P04406	Glyceraldehyde-3-phosphate dehydrogenase OS=Homo sapiens GN=GAPDH PE=1 SV=3	9	0.993807	1.00821	1.42489	1.19942	0.807036	1.55669	0.702324	1.62305	0.953216	47.2567
P01769	Ig heavy chain V-III region GA OS=Homo sapiens PE=1 SV=1	9	0.920192	0.846515	0.928579	1.19253	0.696986	0.465219	0.639895	0.531808	0.953216	40.2885
A0A0G2JPD4	Ig gamma-4 chain C region (Fragment) OS=Homo sapiens GN=IGHG4 PE=1 SV=2	8	1.04902	0.770423	1.04065	1.20631	0.504397	0.369789	0.600877	0.504182	1.00383	1471.74
P02654	Apolipoprotein C-I OS=Homo sapiens GN=APOC1 PE=1 SV=1	8	0.801589	1.18047	1.03087	1.06692	1.05465	0.593784	1.33355	0.765098	0.93822	300.782
O75636	Ficolin-3 OS=Homo sapiens GN=FCN3 PE=1 SV=2	8	1.07087	0.576629	1.02064	0.741883	1.26787	1.5634	1.03008	0.762316	0.964815	89.2705
P33151	Cadherin-5 OS=Homo sapiens GN=CDH5 PE=1 SV=5	8	0.956999	0.722866	1.1287	0.847867	1.09133	0.86483	0.998861	0.842605	0.995394	68.8722
Q9NQ79	Cartilage acidic protein 1 OS=Homo sapiens GN=CRTAC1 PE=1 SV=2	8	1.01796	0.527883	1.22376	0.91766	0.973258	0.653096	0.891561	0.663034	0.983795	64.1463
G3V2W1	Protein Z-dependent protease inhibitor OS=Homo sapiens GN=SERPINA10 PE=1 SV=1	8	0.993807	1.11283	1.05666	1.08913	1.08216	0.840973	1.04568	1.01527	1.07131	60.7925
P01619	Ig kappa chain V-III region B6 OS=Homo sapiens PE=1 SV=1	8	0.984605	0.998697	0.880549	0.985731	0.797865	0.620292	0.874003	0.718287	0.986959	50.6303
P00918	Carbonic anhydrase 2 OS=Homo sapiens GN=CA2 PE=1 SV=2	8	0.585472	0.714544	0.836522	1.58975	0.474592	0.870794	0.910095	2.14364	0.951108	48.7275
P11226	Mannose-binding protein C OS=Homo sapiens GN=MBL2 PE=1 SV=2	8	0.947798	0.922606	0.840524	0.923692	1.69661	1.83105	1.44367	1.70593	1.04601	48.0112
P33908	Mannosyl-oligosaccharide 1,2-alpha-mannosidase IA OS=Homo sapiens GN=MAN1A1 PE=1 SV=3	8	0.947798	0.580195	0.912569	0.882333	1.07299	0.882723	0.936432	0.780446	0.953216	35.5595
Q92820	Gamma-glutamyl hydrolase OS=Homo sapiens GN=GGH PE=1 SV=2	8	1.19625	0.722866	1.49693	1.08224	0.999624	0.966224	0.842789	0.787353	1.01227	25.8195
P02763	Alpha-1-acid glycoprotein 1 OS=Homo sapiens GN=ORM1 PE=1 SV=1	7	0.692773	0.709279	0.842812	1.41114	0.563353	2.81858	0.762523	1.44743	0.9255	1723.1
P05452	Tetranectin OS=Homo sapiens GN=CLEC3B PE=1 SV=3	7	1.09371	0.6196	1.14014	0.835065	1.02976	0.496745	0.849477	0.554501	0.936345	234.724
P36980	Complement factor H-related protein 2 OS=Homo sapiens GN=CFHR2 PE=1 SV=1	7	1.03061	1.11283	1.24878	1.14428	0.669473	0.614328	0.741342	0.704473	0.953216	117.491
P48740	Mannan-binding lectin serine protease 1 OS=Homo sapiens GN=MASP1 PE=1 SV=3	7	0.772961	0.60873	0.78449	0.654856	1.05465	0.793258	0.983253	0.814979	1.00383	92.9948
P32119	Peroxiredoxin-2 OS=Homo sapiens GN=PRDX2 PE=1 SV=5	7	0.620472	0.736454	0.989189	1.74497	0.513568	0.815411	1.02004	2.19334	1.0207	82.5397
P22891	Vitamin K-dependent protein Z OS=Homo sapiens GN=PROZ PE=1 SV=2	7	0.938596	0.88456	0.968604	0.937478	0.825378	0.679935	0.741342	0.759726	0.986959	77.7537
P14151	L-selectin OS=Homo sapiens GN=SELL PE=1 SV=2	7	0.818971	0.618241	0.928579	0.792721	1.10967	0.781329	0.936432	0.877138	0.995394	68.0782
P04278	Sex hormone-binding globulin OS=Homo sapiens GN=SHBG PE=1 SV=2	7	1.12263	0.770423	1.21676	1.03398	0.889574	0.608363	0.803771	0.628501	0.936345	50.6275
P13645	Keratin, type I cytoskeletal 10 OS=Homo sapiens GN=KRT10 PE=1 SV=6	7	0.800567	0.703844	0.728455	1.07534	1.31143	2.68992	0.554056	1.37441	1.06288	42.2922
P06733	Alpha-enolase OS=Homo sapiens GN=ENO1 PE=1 SV=2	7	0.956999	0.997338	1.24077	1.10981	0.818827	1.47575	0.818263	1.36455	0.972498	32.0499
Q9NPY3	Complement component C1q receptor OS=Homo sapiens GN=CD93 PE=1 SV=3	7	1.10423	0.922606	1.14471	0.965051	1.14636	0.870794	1.18615	0.856419	0.970088	28.2556
P0C0L5	Complement C4-B OS=Homo sapiens GN=C4B PE=1 SV=2	6	1.12263	0.989186	1.08067	1.17185	1.00879	0.918509	0.936432	1.00146	0.986959	5192.99
P04114	Apolipoprotein B-100 OS=Homo sapiens GN=APOB PE=1 SV=2	6	0.809769	0.713355	0.832519	0.820294	0.898745	0.650114	1.35783	0.759726	1.0207	3801.51
P02774	Vitamin D-binding protein OS=Homo sapiens GN=GC PE=1 SV=1	6	0.874182	0.960651	0.888554	0.985731	1.01797	0.840973	0.928628	0.960018	0.986959	3555.69
P01011	Alpha-1-antichymotrypsin OS=Homo sapiens GN=SERPINA3 PE=1 SV=2	6	0.956999	0.627752	1.21676	1.00641	0.95377	1.78334	0.967646	1.18103	0.995394	889.42
P19652	Alpha-1-acid glycoprotein 2 OS=Homo sapiens GN=ORM2 PE=1 SV=2	6	1.70542	0.955896	2.32278	1.05122	1.02561	3.68696	1.14193	4.47663	1.05585	605.318
P02655	Apolipoprotein C-II OS=Homo sapiens GN=APOC2 PE=1 SV=1	6	0.828173	0.827492	0.840524	0.840973	1.21055	0.90658	1.13933	0.987644	0.944781	327.037
A0A096LPE2	Protein SAA2-SAA4 OS=Homo sapiens GN=SAA2-SAA4 PE=4 SV=1	6	1.04902	1.2555	1.1287	1.35797	0.696986	0.90658	1.10811	1.20866	0.953216	175.556
P29622	Kallistatin OS=Homo sapiens GN=SERPINA4 PE=1 SV=3	6	1.02755	0.580195	1.35685	0.901863	1.14941	0.756478	1.03918	0.614688	0.932128	139.236
P04180	Phosphatidylcholine-sterol acyltransferase OS=Homo sapiens GN=LCAT PE=1 SV=1	6	1.06742	0.665798	1.18474	0.985731	0.962941	0.912545	0.928628	0.835699	0.936345	117.961
P22352	Glutathione peroxidase 3 OS=Homo sapiens GN=GPX3 PE=1 SV=2	6	0.901788	0.618241	1.00863	0.861653	0.972111	0.6859	0.788164	0.794259	0.986959	91.6111
P43251	Biotinidase OS=Homo sapiens GN=BTD PE=1 SV=2	6	1.02141	0.675309	1.08868	0.923692	1.15553	0.978153	1.05349	0.794259	0.919474	76.0792
P06702	Protein S100-A9 OS=Homo sapiens GN=S100A9 PE=1 SV=1	6	0.576654	0.703844	1.81447	1.94159	0.564008	0.576553	0.611282	2.89617	0.964464	73.3401
P35579	Myosin-9 OS=Homo sapiens GN=MYH9 PE=1 SV=4	6	1.23612	1.41878	0.819178	0.763999	0.894159	2.67004	0.711428	1.15686	0.904009	56.5157
P09172	Dopamine beta-hydroxylase OS=Homo sapiens GN=DBH PE=1 SV=3	6	1.17478	0.689576	1.3822	0.932883	0.85289	0.59047	0.745244	0.618141	0.937751	52.342
P49908	Selenoprotein P OS=Homo sapiens GN=SEPP1 PE=1 SV=3	6	1.15484	0.668968	1.13137	0.938627	1.23959	0.771389	0.855795	0.727495	1.06428	50.3397
P55290	Cadherin-13 OS=Homo sapiens GN=CDH13 PE=1 SV=1	6	1.14257	0.584951	1.06733	0.755957	1.02561	0.730632	0.91042	0.625047	0.984147	49.9229
A0A087WV75	Neural cell adhesion molecule 1 OS=Homo sapiens GN=NCAM1 PE=1 SV=1	6	0.966201	0.60873	1.04065	0.909906	1.06382	0.835008	0.998861	0.849512	0.978523	40.6819
Q96IY4	Carboxypeptidase B2 OS=Homo sapiens GN=CPB2 PE=1 SV=2	6	1.03061	0.941629	1.00863	1.04088	1.19221	1.00201	1.17834	0.973831	0.970088	37.5225
A6NJ16	Putative V-set and immunoglobulin domain-containing-like protein IGHV4OR15-8 OS=Homo sapiens GN=IGHV4OR15-8 PE=5 SV=2	6	0.506105	0.418502	0.456285	0.516992	0.917086	0.715721	0.686717	0.66994	0.986959	35.756
Q6UX71	Plexin domain-containing protein 2 OS=Homo sapiens GN=PLXDC2 PE=1 SV=1	6	1.01221	0.894072	1.06466	0.923692	1.10967	0.954295	0.967646	0.835699	0.944781	32.9518
Q8NBP7	Proprotein convertase subtilisin/kexin type 9 OS=Homo sapiens GN=PCSK9 PE=1 SV=3	6	0.966201	0.88456	0.984614	1.17874	0.917086	0.763436	1.05349	0.773539	0.970088	30.3443
P14625	Endoplasmin OS=Homo sapiens GN=HSP90B1 PE=1 SV=1	6	1.11343	1.01772	0.992619	0.827187	1.43065	1.35987	1.12372	1.02218	1.04601	30.2754
P18428	Lipopolysaccharide-binding protein OS=Homo sapiens GN=LBP PE=1 SV=3	6	0.956999	0.646775	0.944589	0.889226	0.871232	1.25848	0.842789	1.20866	1.06288	28.9757
O43493	Trans-Golgi network integral membrane protein 2 OS=Homo sapiens GN=TGOLN2 PE=1 SV=2	6	1.21465	1.14137	0.952594	0.965051	1.21055	0.82308	1.0847	0.939298	0.961652	25.6424
P80511	Protein S100-A12 OS=Homo sapiens GN=S100A12 PE=1 SV=2	6	0.791365	0.599218	2.22539	1.99214	0.696986	0.721686	0.624288	1.76809	1.00383	20.4863
P00738	Haptoglobin OS=Homo sapiens GN=HP PE=1 SV=1	5	0.605486	1.79575	0.465891	1.00779	0.53191	1.57578	0.437002	1.50702	0.953216	5737.12
P0C0L4	Complement C4-A OS=Homo sapiens GN=C4A PE=1 SV=2	5	1.05822	0.903583	1.01663	1.1167	1.10967	1.04376	0.983253	1.03599	0.995394	5280.22
P01877	Ig alpha-2 chain C region OS=Homo sapiens GN=IGHA2 PE=1 SV=3	5	0.956999	1.00821	0.968604	1.09602	0.862061	0.608363	0.858396	0.766633	1.0207	1643.36
P19823	Inter-alpha-trypsin inhibitor heavy chain H2 OS=Homo sapiens GN=ITIH2 PE=1 SV=2	5	1.19993	0.584	1.36725	1.24492	0.913418	0.883916	0.869321	0.725193	0.9161	1273.22
B0YIW2	Apolipoprotein C-III OS=Homo sapiens GN=APOC3 PE=1 SV=1	5	0.846576	0.856026	0.840524	0.903012	1.04548	0.757472	0.897414	0.946204	0.961652	625.358
A0A0B4J1U8	Protein IGHV3-7 (Fragment) OS=Homo sapiens GN=IGHV3-7 PE=4 SV=1	5	0.782163	0.913094	0.70444	1.22699	0.64196	0.429433	0.788164	0.704473	0.902603	170.524
P0DJI9	Serum amyloid A-2 protein OS=Homo sapiens GN=SAA2 PE=1 SV=1	5	0.585242	0.875049	0.605178	0.710002	0.513568	2.92611	0.471337	3.2019	0.986959	153.967
A0A0B4J2B7	Protein IGHV3-30 (Fragment) OS=Homo sapiens GN=IGHV3-30 PE=4 SV=1	5	0.929394	0.675309	0.936584	0.951265	0.797865	0.602399	0.577466	0.614688	0.92791	115.819
P69891	Hemoglobin subunit gamma-1 OS=Homo sapiens GN=HBG1 PE=1 SV=2	5	0.598125	0.618241	1.62501	2.28855	0.366834	0.644149	1.10811	1.94766	0.894168	97.3415
P07737	Profilin-1 OS=Homo sapiens GN=PFN1 PE=1 SV=2	5	0.933074	1.5827	1.09668	1.23389	0.583267	2.62193	0.426077	2.11756	0.958278	85.7166
A0A075B6R2	Protein IGHV4-4 (Fragment) OS=Homo sapiens GN=IGHV4-4 PE=4 SV=2	5	0.506105	0.389967	0.44828	0.510099	0.962941	0.715721	0.850592	0.718287	0.995394	83.5894
P02775	Platelet basic protein OS=Homo sapiens GN=PPBP PE=1 SV=3	5	0.881544	2.19143	0.6404	0.652099	0.937262	1.60918	0.608681	0.994551	0.919474	48.2504
P43121	Cell surface glycoprotein MUC18 OS=Homo sapiens GN=MCAM PE=1 SV=2	5	1.11343	0.899778	1.08388	0.912663	1.26925	0.566613	1.32037	0.780446	1.01058	47.428
P02776	Platelet factor 4 OS=Homo sapiens GN=PF4 PE=1 SV=2	5	1.04902	1.02723	1.22476	1.03398	0.972111	1.66405	0.69452	0.911671	1.01227	36.5877
O14786	Neuropilin-1 OS=Homo sapiens GN=NRP1 PE=1 SV=3	5	1.10423	0.523127	1.15272	0.827187	1.03631	0.852901	0.897414	0.801166	1.02914	35.5118
O75083	WD repeat-containing protein 1 OS=Homo sapiens GN=WDR1 PE=1 SV=4	5	1.12631	1.06528	0.957397	0.869925	0.792363	2.24975	0.725735	1.27081	0.931284	34.4352
P01616	Ig kappa chain V-II region MIL OS=Homo sapiens PE=1 SV=1	5	1.12263	1.1699	1.24878	1.33039	0.715327	0.638185	0.858396	0.614688	1.01227	31.8669
P07359	Platelet glycoprotein Ib alpha chain OS=Homo sapiens GN=GP1BA PE=1 SV=2	5	1.09503	0.627752	1.18474	1.02709	1.00879	1.22866	0.967646	1.11887	1.01227	31.2217
P37840	Alpha-synuclein OS=Homo sapiens GN=SNCA PE=1 SV=1	5	0.966201	1.01772	0.952594	1.07534	0.834548	1.46126	0.858396	1.32607	0.961652	28.0258
P18065	Insulin-like growth factor-binding protein 2 OS=Homo sapiens GN=IGFBP2 PE=1 SV=2	5	0.892586	0.922606	0.936584	0.965051	0.880403	0.846937	0.88961	0.980737	0.995394	27.6927
Q9ULI3	Protein HEG homolog 1 OS=Homo sapiens GN=HEG1 PE=1 SV=3	5	1.03061	0.675309	0.936584	0.840973	1.1005	0.733614	1.0769	0.766633	1.0207	27.162
P08253	72 kDa type IV collagenase OS=Homo sapiens GN=MMP2 PE=1 SV=2	5	1.17785	0.561173	1.24077	1.06845	0.825378	0.668007	0.866199	0.697567	0.986959	26.883
Q15485	Ficolin-2 OS=Homo sapiens GN=FCN2 PE=1 SV=2	5	0.846576	0.665798	0.864539	0.565244	1.32978	1.1034	1.14713	0.925485	0.978523	24.682
Q76LX8	A disintegrin and metalloproteinase with thrombospondin motifs 13 OS=Homo sapiens GN=ADAMTS13 PE=1 SV=1	5	1.02141	1.21746	0.904564	0.944372	1.04548	0.829044	1.01447	0.980737	1.01227	24.4762
P11142	Heat shock cognate 71 kDa protein OS=Homo sapiens GN=HSPA8 PE=1 SV=1	5	1.31403	1.10522	1.25839	1.02433	0.840051	2.02549	0.819378	1.43105	0.922849	24.2551
Q9NPH3	Interleukin-1 receptor accessory protein OS=Homo sapiens GN=IL1RAP PE=1 SV=2	5	0.91099	0.789446	0.912569	0.896119	1.1005	0.769401	1.0925	0.787353	0.970088	24.1882
Q9HDC9	Adipocyte plasma membrane-associated protein OS=Homo sapiens GN=APMAP PE=1 SV=2	5	1.01221	0.913094	1.25678	0.930585	0.816207	1.15708	1.05349	1.32607	1.03757	22.8734
P07195	L-lactate dehydrogenase B chain OS=Homo sapiens GN=LDHB PE=1 SV=2	5	0.855778	0.770423	1.06466	0.85476	0.926257	1.14515	0.881807	0.987644	0.953216	22.8236
P35555	Fibrillin-1 OS=Homo sapiens GN=FBN1 PE=1 SV=3	5	1.09503	0.875049	1.00863	0.916799	1.21972	0.966224	1.22517	1.00146	1.01227	22.6206
Q15063	Periostin OS=Homo sapiens GN=POSTN PE=1 SV=2	5	1.03982	0.837003	1.33683	1.13049	0.999624	1.13919	0.913021	1.00836	0.936345	22.3478
E7EPZ9	Tenascin-X OS=Homo sapiens GN=TNXB PE=1 SV=1	5	0.938596	0.694332	0.912569	0.909906	1.14636	0.840973	1.15493	0.787353	0.986959	19.909
P07237	Protein disulfide-isomerase OS=Homo sapiens GN=P4HB PE=1 SV=3	5	1.03982	0.722866	0.912569	0.8134	1.01797	1.56862	0.834985	0.980737	0.978523	18.7647
P27797	Calreticulin OS=Homo sapiens GN=CALR PE=1 SV=1	5	1.16864	0.932117	1.01663	0.951265	1.2289	1.64616	0.944235	1.12578	1.07131	18.1609
P12111	Collagen alpha-3(VI) chain OS=Homo sapiens GN=COL6A3 PE=1 SV=5	5	1.04902	0.741889	1.16873	0.875439	1.07299	0.972188	1.01447	0.960018	0.970088	16.2739
P15144	Aminopeptidase N OS=Homo sapiens GN=ANPEP PE=1 SV=4	5	1.01221	0.856026	0.936584	0.792721	1.05465	0.936402	0.913021	1.00836	0.970088	16.0514
A0A075B6H6	Ig kappa chain C region (Fragment) OS=Homo sapiens GN=IGKC PE=1 SV=1	4	1.4171	1.90228	1.00863	1.17874	1.67827	1.48512	1.63876	1.69902	1.13036	1831.97
P02652	Apolipoprotein A-II OS=Homo sapiens GN=APOA2 PE=1 SV=1	4	0.871553	1.12642	0.714732	0.8715	1.34026	0.62796	1.32438	0.788339	0.962857	1470.81
B4DPQ0	Complement C1r subcomponent OS=Homo sapiens GN=C1R PE=1 SV=1	4	1.92013	0.932117	1.49693	0.990327	1.45511	0.856878	1.36823	1.68982	1.15567	821.874
A0A0D9SG88	Complement factor H OS=Homo sapiens GN=CFH PE=1 SV=1	4	0.800567	0.941629	0.68843	0.923692	0.623619	0.54872	0.913021	0.739006	0.978523	734.334
P69905	Hemoglobin subunit alpha OS=Homo sapiens GN=HBA1 PE=1 SV=2	4	0.644134	0.722866	0.864539	1.31661	0.550252	0.584506	0.967646	1.70593	0.995394	410.611
P06310	Ig kappa chain V-II region RPMI 6410 OS=Homo sapiens PE=4 SV=1	4	0.86498	0.998697	0.864539	1.04088	0.74284	0.596435	0.874003	0.663034	0.953216	122.14
A0A0B4J1V0	Protein IGHV3-15 (Fragment) OS=Homo sapiens GN=IGHV3-15 PE=1 SV=1	4	0.531411	1.74772	0.388242	1.1167	0.891866	0.459255	0.979352	0.697567	0.972196	97.334
P80748	Ig lambda chain V-III region LOI OS=Homo sapiens PE=1 SV=1	4	1.03061	0.88456	1.19274	1.20631	0.696986	0.45329	0.69452	0.587061	0.911039	91.9814
P05109	Protein S100-A8 OS=Homo sapiens GN=S100A8 PE=1 SV=1	4	0.425589	0.689576	2.58761	2.12656	0.401225	0.568104	0.491627	3.63115	0.938454	83.8751
A0A075B6I5	Protein IGLV1-51 (Fragment) OS=Homo sapiens GN=IGLV1-51 PE=1 SV=1	4	0.644134	0.789446	0.6404	0.85476	0.779523	0.650114	0.819378	0.766633	0.92791	81.5271
P04208	Ig lambda chain V-I region WAH OS=Homo sapiens PE=1 SV=1	4	0.975403	1.04625	1.14471	1.10292	0.63279	0.489076	0.616484	0.600874	0.911039	54.4995
P67936	Tropomyosin alpha-4 chain OS=Homo sapiens GN=TPM4 PE=1 SV=3	4	1.03982	1.3102	0.698436	0.718619	0.862061	2.66755	0.647699	1.24837	0.948999	53.4045
A0A075B6K4	HCG2043238 (Fragment) OS=Homo sapiens GN=IGLV3-10 PE=1 SV=1	4	1.19625	1.13186	1.31282	1.31661	0.63279	0.459255	0.733538	0.656127	1.0207	53.2472
P02747	Complement C1q subcomponent subunit C OS=Homo sapiens GN=C1QC PE=1 SV=3	4	1.00301	0.789446	1.17673	0.958158	0.889574	1.27637	0.936432	0.725193	0.978523	47.7491
P04075	Fructose-bisphosphate aldolase A OS=Homo sapiens GN=ALDOA PE=1 SV=2	4	0.980004	1.38629	0.652407	0.773764	0.703864	1.98762	0.624288	1.15858	0.92791	45.4503
P02741	C-reactive protein OS=Homo sapiens GN=CRP PE=1 SV=1	4	0.692444	0.737133	0.806503	0.82374	0.64196	2.76746	0.618435	1.78881	0.938454	41.0266
P37802	Transgelin-2 OS=Homo sapiens GN=TAGLN2 PE=1 SV=3	4	1.27447	1.53134	0.828517	0.747915	0.683229	3.41608	0.575515	1.32607	1.01016	38.6375
P60174	Triosephosphate isomerase OS=Homo sapiens GN=TPI1 PE=1 SV=3	4	0.929394	0.789446	1.10469	0.930585	0.770352	1.14515	0.78036	1.24319	0.877297	35.9733
P35908	Keratin, type II cytoskeletal 2 epidermal OS=Homo sapiens GN=KRT2 PE=1 SV=2	4	1.10423	0.779935	0.864539	1.19942	0.907915	2.52292	0.655502	1.16031	1.0207	35.0122
A0A075B6R9	Protein IGKV2D-24 (Fragment) OS=Homo sapiens GN=IGKV2D-24 PE=4 SV=1	4	0.754557	0.932117	0.76848	1.20631	0.678644	0.536791	0.741342	0.66994	0.944781	34.0825
P61769	Beta-2-microglobulin OS=Homo sapiens GN=B2M PE=1 SV=1	4	1.12263	0.827492	1.23277	0.909906	1.41231	1.0378	1.14713	1.07052	0.970088	31.6785
Q9BXR6	Complement factor H-related protein 5 OS=Homo sapiens GN=CFHR5 PE=1 SV=1	4	1.15944	0.998697	0.952594	1.17185	0.816207	1.08551	1.06909	1.13268	0.995394	31.6466
P30101	Protein disulfide-isomerase A3 OS=Homo sapiens GN=PDIA3 PE=1 SV=4	4	1.05822	1.05577	0.952594	0.85476	0.999624	1.49705	0.97545	1.02908	0.970088	31.101
P22692	Insulin-like growth factor-binding protein 4 OS=Homo sapiens GN=IGFBP4 PE=1 SV=2	4	1.10423	0.998697	1.06466	0.958158	1.29309	0.840973	1.20956	1.03599	0.894168	30.8278
P01701	Ig lambda chain V-I region NEW OS=Homo sapiens PE=1 SV=1	4	0.956999	0.922606	1.17673	0.944372	0.696986	0.632221	0.655502	0.66994	0.944781	28.4334
P00558	Phosphoglycerate kinase 1 OS=Homo sapiens GN=PGK1 PE=1 SV=3	4	0.984605	0.846515	1.54496	1.33729	0.880403	1.43144	0.749146	1.60233	1.00383	28.2367
P01703	Ig lambda chain V-I region NEWM OS=Homo sapiens PE=1 SV=1	4	0.920192	0.998697	1.00062	1.30971	0.623619	0.441362	0.639895	0.573248	0.860425	26.9206
O00299	Chloride intracellular channel protein 1 OS=Homo sapiens GN=CLIC1 PE=1 SV=4	4	1.349	1.0881	1.2856	1.10567	1.08583	2.25333	0.88805	1.44348	1.01058	26.7758
A0A075B6I0	Protein IGLV8-61 (Fragment) OS=Homo sapiens GN=IGLV8-61 PE=1 SV=6	4	0.818971	0.998697	0.856534	1.26835	0.394347	0.381718	0.39018	0.414396	0.944781	26.6417
P16070	CD44 antigen OS=Homo sapiens GN=CD44 PE=1 SV=3	4	0.855778	0.808469	0.928579	0.889226	0.944599	0.751507	0.998861	0.766633	0.944781	22.9826
E9PK25	Cofilin-1 OS=Homo sapiens GN=CFL1 PE=1 SV=1	4	0.929394	1.26739	1.29281	1.20804	0.55713	2.18593	0.442854	1.71111	0.930019	22.27
P05062	Fructose-bisphosphate aldolase B OS=Homo sapiens GN=ALDOB PE=1 SV=2	4	1.08583	0.913094	0.792495	0.778934	0.807036	0.745543	0.834985	0.739006	1.07131	22.0762
Q13103	Secreted phosphoprotein 24 OS=Homo sapiens GN=SPP2 PE=1 SV=1	4	1.32508	0.732378	1.24878	1.04777	1.02714	0.918509	0.710128	0.656127	1.01227	20.0187
O00151	PDZ and LIM domain protein 1 OS=Homo sapiens GN=PDLIM1 PE=1 SV=4	4	0.984605	1.25868	0.824514	0.912203	0.678644	2.25253	0.598276	1.3652	0.922286	19.4479
P10645	Chromogranin-A OS=Homo sapiens GN=CHGA PE=1 SV=7	4	0.984605	1.16039	1.03264	1.08224	1.41231	1.05569	1.39684	1.07052	1.05444	19.3974
A1L4H1	Soluble scavenger receptor cysteine-rich domain-containing protein SSC5D OS=Homo sapiens GN=SSC5D PE=1 SV=3	4	0.920192	0.88456	0.888554	0.937478	1.1647	0.721686	0.944235	1.00146	0.961652	19.0603
P27487	Dipeptidyl peptidase 4 OS=Homo sapiens GN=DPP4 PE=1 SV=2	4	1.10423	0.722866	1.32883	1.04088	1.04548	0.888687	1.04568	0.794259	0.868861	18.3925
Q9Y4L1	Hypoxia up-regulated protein 1 OS=Homo sapiens GN=HYOU1 PE=1 SV=1	4	1.00301	0.561173	1.16072	0.83408	1.18304	1.1213	1.01447	1.02908	0.995394	17.9841
P55056	Apolipoprotein C-IV OS=Homo sapiens GN=APOC4 PE=1 SV=1	4	0.837375	0.637264	1.11269	1.13049	0.880403	0.852901	1.13152	1.02908	0.953216	17.4999
P11717	Cation-independent mannose-6-phosphate receptor OS=Homo sapiens GN=IGF2R PE=1 SV=3	4	1.15944	0.865537	1.07267	1.05466	1.02714	0.936402	0.928628	0.925485	0.995394	16.9484
Q08830	Fibrinogen-like protein 1 OS=Homo sapiens GN=FGL1 PE=1 SV=3	4	0.662538	0.684821	0.68843	0.792721	0.843719	1.17498	0.678913	1.11196	0.902603	16.6323
Q12860	Contactin-1 OS=Homo sapiens GN=CNTN1 PE=1 SV=1	4	1.06742	0.760912	1.14471	1.08224	1.1005	0.763436	0.881807	0.849512	0.953216	16.1392
Q14314	Fibroleukin OS=Homo sapiens GN=FGL2 PE=1 SV=1	4	1.01221	0.837003	1.00863	1.10981	0.926257	0.626256	0.983253	0.683754	1.04601	15.89
A0A0B4J1Y8	Protein IGLV9-49 OS=Homo sapiens GN=IGLV9-49 PE=1 SV=1	4	0.929394	0.551661	1.04065	0.751361	0.660302	0.524862	0.608681	0.531808	0.885732	15.8363
P00441	Superoxide dismutase [Cu-Zn] OS=Homo sapiens GN=SOD1 PE=1 SV=2	4	0.731552	1.01772	0.732457	1.01847	0.635082	1.26742	0.977401	1.77327	0.940563	15.6955
Q13740	CD166 antigen OS=Homo sapiens GN=ALCAM PE=1 SV=2	4	0.947798	0.81798	0.968604	0.971945	0.981282	0.751507	0.991057	0.884045	0.919474	15.6341
P12955	Xaa-Pro dipeptidase OS=Homo sapiens GN=PEPD PE=1 SV=3	4	0.956999	0.570684	1.04065	0.799614	0.990453	0.6859	0.803771	0.66994	0.919474	15.5734
P40189	Interleukin-6 receptor subunit beta OS=Homo sapiens GN=IL6ST PE=1 SV=2	4	0.984605	0.894072	1.04865	1.0202	1.00879	0.900616	0.967646	0.911671	0.92791	13.4355
Q14766	Latent-transforming growth factor beta-binding protein 1 OS=Homo sapiens GN=LTBP1 PE=1 SV=4	4	0.892586	0.846515	0.648405	0.647963	0.898745	1.5388	0.69452	0.773539	0.961652	12.16
P01705	Ig lambda chain V-II region NEI OS=Homo sapiens PE=1 SV=1	4	1.15024	0.770423	1.27279	0.958158	0.586935	0.715721	0.67111	0.559435	0.970088	11.9185
P04040	Catalase OS=Homo sapiens GN=CAT PE=1 SV=3	4	1.10423	0.60873	1.04865	0.985731	0.981282	1.0378	1.0769	1.08434	1.01227	11.7649
A0A0G2JPR0	Complement C4-A OS=Homo sapiens GN=C4A PE=1 SV=1	3	1.03982	0.665798	0.912569	1.10292	1.21055	1.18094	0.967646	1.20175	0.961652	5102.71
P02765	Alpha-2-HS-glycoprotein OS=Homo sapiens GN=AHSG PE=1 SV=1	3	0.956999	0.684821	0.864539	0.958158	0.898745	0.59047	0.928628	0.704473	0.953216	1629.05
P68871	Hemoglobin subunit beta OS=Homo sapiens GN=HBB PE=1 SV=2	3	0.328202	0.500934	0.891223	1.58544	0.226215	0.431421	0.915622	2.10651	0.894168	1082.86
A0A075B6L1	Ig lambda-7 chain C region (Fragment) OS=Homo sapiens GN=IGLC7 PE=1 SV=2	3	0.7975	2.09885	0.728455	1.18563	0.369891	0.280324	0.41099	0.412094	0.916662	990.153
A0A0B4J231	Immunoglobulin lambda-like polypeptide 5 OS=Homo sapiens GN=IGLL5 PE=1 SV=1	3	0.383413	5.74806	0.194788	0.875439	0.382119	0.459255	1.01447	0.497275	0.964464	920.577
E7ETH0	Complement factor I OS=Homo sapiens GN=CFI PE=1 SV=1	3	0.312865	0.919435	0.925911	0.960456	0.660302	1.02984	0.829783	0.856419	0.978523	666.162
P02042	Hemoglobin subunit delta OS=Homo sapiens GN=HBD PE=1 SV=2	3	0.328202	0.500934	0.891223	1.58544	0.226215	0.431421	0.915622	2.10651	0.894168	394.645
P0DJI8	Serum amyloid A-1 protein OS=Homo sapiens GN=SAA1 PE=1 SV=1	3	0.733086	1.08747	0.675088	0.877737	0.709213	2.65811	0.69452	2.85703	0.972899	260.859
P04206	Ig kappa chain V-III region GOL OS=Homo sapiens PE=1 SV=1	3	0.0276058	0.0095114	0.024015	0.0689322	0.064196	0.0357861	0.0234108	0.0207198	1.00383	221.676
Q03591	Complement factor H-related protein 1 OS=Homo sapiens GN=CFHR1 PE=1 SV=2	3	0.86498	1.34111	0.76848	0.772041	0.797865	1.04376	0.983253	0.863325	0.961652	213.721
Q13790	Apolipoprotein F OS=Homo sapiens GN=APOF PE=1 SV=2	3	0.818971	0.941629	0.856534	0.896119	0.981282	1.03183	1.0769	1.1534	0.961652	143.038
A0A0B4J1X5	Protein IGHV3-74 (Fragment) OS=Homo sapiens GN=IGHV3-74 PE=1 SV=1	3	0.598125	1.43622	0.472295	1.3235	0.788694	0.852901	0.97545	0.870232	0.961652	103.618
P01621	Ig kappa chain V-III region NG9 (Fragment) OS=Homo sapiens PE=2 SV=1	3	1.08583	1.27453	0.952594	1.16495	0.834548	0.703793	1.04568	0.814979	1.03757	88.7351
P04433	Ig kappa chain V-III region VG (Fragment) OS=Homo sapiens PE=1 SV=1	3	0.736153	0.779935	0.67242	0.716895	0.807036	0.626256	0.874003	0.663034	0.995394	76.0358
Q92496	Complement factor H-related protein 4 OS=Homo sapiens GN=CFHR4 PE=1 SV=3	3	0.966201	0.646775	1.00062	1.04088	1.08216	0.72765	0.756949	1.0429	0.970088	68.3954
A0A0A0MS15	Protein IGHV3-49 (Fragment) OS=Homo sapiens GN=IGHV3-49 PE=1 SV=1	3	0.883384	1.00821	0.81651	1.04088	0.541081	0.477148	0.702324	0.552528	0.894168	53.3297
A0A075B6J0	Protein IGLV1-40 (Fragment) OS=Homo sapiens GN=IGLV1-40 PE=1 SV=6	3	0.956999	1.09381	0.920574	1.15117	0.816207	0.662042	0.88961	0.863325	1.09662	49.393
P02746	Complement C1q subcomponent subunit B OS=Homo sapiens GN=C1QB PE=1 SV=3	3	0.800567	0.798958	0.960599	0.937478	0.752011	0.996046	1.20175	0.66994	0.894168	39.9467
A0A0C4DH38	Protein IGHV5-51 (Fragment) OS=Homo sapiens GN=IGHV5-51 PE=1 SV=1	3	1.04902	0.703844	1.01663	0.799614	0.926257	0.787294	0.827181	0.566341	0.995394	39.1187
A0A0B4J1U1	Protein IGLV1-44 (Fragment) OS=Homo sapiens GN=IGLV1-44 PE=4 SV=4	3	0.938596	1.01772	0.824514	0.909906	0.935428	0.787294	1.03788	0.766633	0.995394	37.7776
Q6UXB8	Peptidase inhibitor 16 OS=Homo sapiens GN=PI16 PE=1 SV=1	3	1.36188	0.767253	1.33417	1.06156	1.41537	0.807175	1.45407	0.739006	1.04038	35.9348
A0A087WWU8	Tropomyosin alpha-3 chain OS=Homo sapiens GN=TPM3 PE=1 SV=1	3	1.27293	1.43622	0.904564	0.824889	0.855947	2.46725	0.952039	1.26391	1.09381	34.3484
H7BY64	Proline-rich acidic protein 1 OS=Homo sapiens GN=PRAP1 PE=1 SV=1	3	0.966201	0.970163	0.880549	1.0202	0.935428	0.978153	0.905217	1.20175	1.00383	31.3145
Q06830	Peroxiredoxin-1 OS=Homo sapiens GN=PRDX1 PE=1 SV=1	3	0.966201	0.646775	0.912569	1.02709	0.926257	0.799222	0.913021	0.980737	0.92791	30.2939
A0A0B4J1V5	Protein IGHV1-69 (Fragment) OS=Homo sapiens GN=IGHV1-69 PE=1 SV=1	3	0.929394	0.979674	1.23277	0.840973	1.00879	0.86483	1.25638	1.1465	1.15567	27.8677
P08709	Coagulation factor VII OS=Homo sapiens GN=F7 PE=1 SV=1	3	1.29747	0.789446	1.34484	1.19942	1.17387	1.27041	0.959843	1.18794	1.05444	26.8463
A0A0C4DG49	Poliovirus receptor OS=Homo sapiens GN=PVR PE=1 SV=1	3	0.855778	0.81798	0.960599	1.06156	1.02714	0.86483	0.967646	0.987644	0.911039	22.5802
A0A0C4DH35	Protein IGHV3-35 (Fragment) OS=Homo sapiens GN=IGHV3-35 PE=1 SV=1	3	1.04902	0.684821	1.00062	0.965051	0.550252	0.530827	0.554056	0.511089	0.944781	20.2322
P01034	Cystatin-C OS=Homo sapiens GN=CST3 PE=1 SV=1	3	0.901788	1.06528	0.896559	0.916799	1.21055	0.787294	1.11591	1.07743	0.986959	18.8014
P62328	Thymosin beta-4 OS=Homo sapiens GN=TMSB4X PE=1 SV=2	3	0.987672	1.33477	1.21943	1.07764	0.583878	2.29627	0.491627	1.64377	1.05444	18.7959
P02745	Complement C1q subcomponent subunit A OS=Homo sapiens GN=C1QA PE=1 SV=2	3	0.791365	0.760912	1.07267	0.765148	0.669473	1.55669	0.850592	1.00146	0.970088	18.7123
Q14118	Dystroglycan OS=Homo sapiens GN=DAG1 PE=1 SV=2	3	1.03061	1.05577	1.1207	1.13738	1.27475	0.96026	1.17054	1.09124	0.902603	18.5456
P40197	Platelet glycoprotein V OS=Homo sapiens GN=GP5 PE=1 SV=1	3	1.23306	1.17941	0.81651	0.937478	1.17387	1.76545	0.756949	0.966924	1.05444	18.2674
Q86UD1	Out at first protein homolog OS=Homo sapiens GN=OAF PE=2 SV=1	3	1.01221	1.00821	0.992619	0.930585	0.825378	0.829044	0.897414	0.870232	0.953216	18.1816
Q9Y6Z7	Collectin-10 OS=Homo sapiens GN=COLEC10 PE=2 SV=2	3	1.21465	0.722866	1.1207	0.909906	1.21972	1.13323	0.983253	0.987644	1.00383	17.9598
O95810	Serum deprivation-response protein OS=Homo sapiens GN=SDPR PE=1 SV=3	3	1.15944	1.27136	0.747133	0.808805	0.849833	2.61437	0.619086	1.54478	1.00383	17.8333
P02788	Lactotransferrin OS=Homo sapiens GN=LTF PE=1 SV=6	3	0.855778	0.713355	0.824514	1.00641	1.14636	0.751507	0.991057	0.704473	1.03757	17.7856
Q9Y5Y7	Lymphatic vessel endothelial hyaluronic acid receptor 1 OS=Homo sapiens GN=LYVE1 PE=1 SV=2	3	1.25146	0.773594	1.31282	1.14428	1.14941	0.699816	0.887009	0.86793	0.916662	16.6169
J3KPF3	4F2 cell-surface antigen heavy chain OS=Homo sapiens GN=SLC3A2 PE=1 SV=1	3	0.938596	0.627752	1.05666	0.847867	1.02714	0.781329	0.78036	0.828792	0.970088	16.1905
P07307	Asialoglycoprotein receptor 2 OS=Homo sapiens GN=ASGR2 PE=1 SV=2	3	1.06742	0.81798	1.2888	1.06845	1.33895	1.25848	1.27979	1.38823	1.01227	16.1574
O00391	Sulfhydryl oxidase 1 OS=Homo sapiens GN=QSOX1 PE=1 SV=3	3	0.938596	0.694332	0.992619	0.930585	0.917086	0.82308	1.13152	0.863325	0.868861	15.2242
P30740	Leukocyte elastase inhibitor OS=Homo sapiens GN=SERPINB1 PE=1 SV=1	3	0.956999	0.827492	1.52095	1.43379	0.825378	1.43144	0.725735	2.08579	0.995394	14.7113
M9MML0	Fc of IgG low affinity IIIa receptor isoform 1 OS=Homo sapiens GN=FCGR3A PE=1 SV=1	3	1.11343	0.808469	1.17673	1.06845	1.10967	0.990081	1.12372	1.18103	0.961652	14.6907
P62937	Peptidyl-prolyl cis-trans isomerase A OS=Homo sapiens GN=PPIA PE=1 SV=2	3	0.99074	1.10649	1.10202	1.24997	0.645017	2.07162	0.58527	1.78651	0.919474	14.345
Q9UJJ9	N-acetylglucosamine-1-phosphotransferase subunit gamma OS=Homo sapiens GN=GNPTG PE=1 SV=1	3	1.06742	0.88456	1.16873	1.0202	1.01797	1.32408	1.06909	1.27772	1.03757	14.2039
Q6UY14	ADAMTS-like protein 4 OS=Homo sapiens GN=ADAMTSL4 PE=1 SV=2	3	1.15024	0.960651	0.68843	1.00641	0.999624	0.775365	0.88961	0.66994	0.978523	14.0999
P11362	Fibroblast growth factor receptor 1 OS=Homo sapiens GN=FGFR1 PE=1 SV=3	3	1.01221	0.856026	0.936584	0.903012	1.12802	0.703793	1.18615	0.814979	0.961652	13.231
Q01518	Adenylyl cyclase-associated protein 1 OS=Homo sapiens GN=CAP1 PE=1 SV=5	3	1.50911	1.33794	1.17673	0.829485	0.917086	2.99013	0.808973	1.79572	0.956028	12.6368
P04209	Ig lambda chain V-II region NIG-84 OS=Homo sapiens PE=1 SV=1	3	0.901788	1.00821	0.792495	1.06156	1.04548	0.86483	1.24077	0.946204	1.00383	12.6336
Q8IXL6	Extracellular serine/threonine protein kinase FAM20C OS=Homo sapiens GN=FAM20C PE=1 SV=2	3	1.40789	0.732378	1.32883	0.85476	1.07299	1.19883	0.819378	0.904765	0.919474	12.4158
Q9BWP8	Collectin-11 OS=Homo sapiens GN=COLEC11 PE=1 SV=1	3	0.883384	0.770423	0.888554	0.8134	1.18304	0.805187	1.04568	0.794259	0.902603	12.4132
P14543	Nidogen-1 OS=Homo sapiens GN=NID1 PE=1 SV=3	3	1.03061	0.894072	1.01663	0.765148	1.17387	1.19287	0.88961	0.987644	1.03757	12.2979
P24592	Insulin-like growth factor-binding protein 6 OS=Homo sapiens GN=IGFBP6 PE=1 SV=1	3	0.984605	1.05577	0.872544	0.861653	1.07299	0.90658	1.11591	1.07743	1.00383	12.1345
Q13201	Multimerin-1 OS=Homo sapiens GN=MMRN1 PE=1 SV=3	3	0.938596	0.903583	0.832519	0.861653	0.944599	1.1869	0.733538	0.925485	0.986959	11.2432
P13598	Intercellular adhesion molecule 2 OS=Homo sapiens GN=ICAM2 PE=1 SV=2	3	0.855778	0.913094	1.00863	1.00641	0.871232	0.775365	0.928628	0.856419	0.995394	10.9525
P26038	Moesin OS=Homo sapiens GN=MSN PE=1 SV=3	3	0.815903	0.973333	1.05399	1.02709	0.755068	1.5726	0.710128	1.34909	0.933534	10.6355
O15204	ADAM DEC1 OS=Homo sapiens GN=ADAMDEC1 PE=1 SV=2	3	1.01221	0.618241	0.968604	0.820294	0.999624	1.00797	0.905217	0.863325	0.961652	10.6073
P04083	Annexin A1 OS=Homo sapiens GN=ANXA1 PE=1 SV=2	3	0.71775	0.846515	1.51294	1.48204	0.770352	0.715721	0.686717	2.52091	0.970088	9.79638
Q7Z7M0	Multiple epidermal growth factor-like domains protein 8 OS=Homo sapiens GN=MEGF8 PE=1 SV=2	3	1.23306	1.0843	1.26479	1.07534	1.10967	1.22269	1.15493	1.26391	1.14723	9.54556
J3KNB4	Cathelicidin antimicrobial peptide OS=Homo sapiens GN=CAMP PE=1 SV=1	3	0.736153	0.732378	0.920574	0.971945	0.990453	0.966224	1.42806	1.48492	1.08819	9.48601
P01597	Ig kappa chain V-I region DEE OS=Homo sapiens PE=1 SV=1	3	0.883384	0.637264	0.920574	0.930585	0.559423	0.512934	0.69452	0.504182	0.911039	9.43996
P81605	Dermcidin OS=Homo sapiens GN=DCD PE=1 SV=2	3	1.12263	0.922606	0.968604	1.03398	0.724498	1.19883	0.600877	1.21556	1.03757	7.72428
P01611	Ig kappa chain V-I region Wes OS=Homo sapiens PE=1 SV=1	3	1.06742	1.12235	0.824514	0.985731	1.11885	0.86483	0.905217	0.966924	1.06288	7.18397
P01773	Ig heavy chain V-III region BUR OS=Homo sapiens PE=1 SV=1	3	1.01221	0.741889	0.968604	1.0202	0.458543	0.387682	0.655502	0.400583	0.894168	3.02164
P02766	Transthyretin OS=Homo sapiens GN=TTR PE=1 SV=1	2	1.86185	0.862367	1.73975	1.27984	1.51014	1.505	1.36563	1.82104	1.10224	2159.96
B7ZKJ8	ITIH4 protein OS=Homo sapiens GN=ITIH4 PE=1 SV=1	2	0.818971	0.846515	0.880549	0.999517	0.907915	1.0199	0.905217	1.13959	0.961652	1687.37
P19827	Inter-alpha-trypsin inhibitor heavy chain H1 OS=Homo sapiens GN=ITIH1 PE=1 SV=3	2	1.21465	0.451791	1.68505	1.0202	0.889574	1.14217	0.870101	0.756273	1.07131	831.018
P07477	TRY1_HUMAN Trypsin-1	2	1.19625	0.580195	1.00062	0.840973	1.12343	0.799222	0.885708	0.76318	0.957434	110.045
P01781	Ig heavy chain V-III region GAL OS=Homo sapiens PE=1 SV=1	2	1.17785	0.970163	1.24077	1.13049	0.733669	0.572577	0.702324	0.607781	0.986959	97.368
P01779	Ig heavy chain V-III region TUR OS=Homo sapiens PE=1 SV=1	2	1.01221	1.23648	1.08868	0.903012	0.788694	0.829044	0.795967	0.69066	0.961652	89.8905
M0R1Q1	Complement C3 (Fragment) OS=Homo sapiens GN=C3 PE=1 SV=1	2	0	0	0	0	0	0	0	0	0	78.0423
A0A0A0MS13	Protein IGHV4-39 (Fragment) OS=Homo sapiens GN=IGHV4-39 PE=4 SV=1	2	0.993807	0.599218	1.27279	1.25457	0.862061	0.948331	0.686717	0.607781	0.902603	75.3247
Q02985	Complement factor H-related protein 3 OS=Homo sapiens GN=CFHR3 PE=1 SV=2	2	0.570519	0.665798	0.552345	0.551458	1.24724	1.15708	1.39684	1.62305	0.995394	72.256
A0A075B6S5	Protein IGKV1-27 (Fragment) OS=Homo sapiens GN=IGKV1-27 PE=1 SV=1	2	0.67174	0.81798	0.792495	0.978838	0.660302	0.715721	0.97545	0.814979	0.894168	68.1444
P01625	Ig kappa chain V-IV region Len OS=Homo sapiens PE=1 SV=2	2	0.818971	0.684821	0.912569	0.792721	0.797865	0.86483	0.710128	0.725193	0.944781	66.5764
P06331	Ig heavy chain V-II region ARH-77 OS=Homo sapiens PE=4 SV=1	2	0.828173	0.627752	0.864539	1.08913	0.834548	0.882723	0.741342	0.635407	0.953216	66.1569
P01700	Ig lambda chain V-I region HA OS=Homo sapiens PE=1 SV=1	2	0.920192	0.913094	1.08868	1.04088	0.586935	0.733614	0.608681	0.656127	0.911039	60.3934
P01762	Ig heavy chain V-III region TRO OS=Homo sapiens PE=1 SV=1	2	0.966201	0.875049	0.944589	1.17874	0.752011	0.572577	0.756949	0.573248	0.961652	46.8173
P01709	Ig lambda chain V-II region MGC OS=Homo sapiens PE=1 SV=1	2	0.91099	0.81798	1.23277	1.08913	0.586935	0.745543	0.608681	0.676847	0.953216	39.714
Q15166	Serum paraoxonase/lactonase 3 OS=Homo sapiens GN=PON3 PE=1 SV=3	2	1.23306	0.470814	1.4449	0.785828	1.04089	0.835008	0.784262	0.714833	0.88995	39.2648
A0A0G2JPD3	HLA class I histocompatibility antigen, A-3 alpha chain OS=Homo sapiens GN=HLA-A PE=1 SV=1	2	1.13184	0.808469	1.1207	0.896119	1.27475	1.19287	1.27979	0.897858	1.07131	32.7625
A0A0C4DH31	Protein IGHV1-18 (Fragment) OS=Homo sapiens GN=IGHV1-18 PE=1 SV=1	2	1.27907	0.95114	1.07267	1.18563	0.64196	0.501005	0.717931	0.621594	0.919474	31.4744
P01717	Ig lambda chain V-IV region Hil OS=Homo sapiens PE=1 SV=1	2	0.984605	1.06528	1.00863	1.10292	0.678644	0.632221	0.725735	0.704473	0.970088	30.2793
P01344	Insulin-like growth factor II OS=Homo sapiens GN=IGF2 PE=1 SV=1	2	0.938596	1.13186	0.976609	1.02709	1.01797	0.787294	1.16274	0.808072	0.885732	29.5965
A0A075B6J8	Protein IGLV3-19 (Fragment) OS=Homo sapiens GN=IGLV3-19 PE=1 SV=1	2	0.67174	0.932117	0.73646	0.847867	0.752011	0.614328	0.764753	0.697567	0.995394	29.5592
P04430	Ig kappa chain V-I region BAN OS=Homo sapiens PE=1 SV=1	2	0.984605	1.10332	1.00863	1.26835	0.687815	0.447326	0.686717	0.663034	1.01227	26.8043
P01615	Ig kappa chain V-II region FR OS=Homo sapiens PE=1 SV=1	2	1.20545	1.19844	1.31282	1.26146	0.568593	0.495041	0.608681	0.587061	0.953216	26.553
P06753	Tropomyosin alpha-3 chain OS=Homo sapiens GN=TPM3 PE=1 SV=2	2	1.00301	0.808469	1.04865	0.875439	1.06382	1.86088	1.0769	1.257	0.894168	26.226
Q6EMK4	Vasorin OS=Homo sapiens GN=VASN PE=1 SV=1	2	0.800567	0.789446	0.808505	0.916799	0.944599	0.799222	0.928628	0.911671	0.902603	25.8672
P06888	Ig lambda chain V-I region EPS OS=Homo sapiens PE=1 SV=1	2	0.966201	1.00821	0.952594	1.06156	0.880403	0.72765	0.920825	0.821886	1.00383	24.7012
P06311	Ig kappa chain V-III region IARC/BL41 OS=Homo sapiens PE=4 SV=1	2	1.26986	0.903583	1.36885	0.999517	0.85289	0.888687	0.967646	0.780446	1.0207	19.5401
P52565	Rho GDP-dissociation inhibitor 1 OS=Homo sapiens GN=ARHGDIA PE=1 SV=3	2	1.24226	1.02723	1.09668	0.875439	1.10967	1.58652	0.827181	1.27081	1.13036	18.772
K7ERG9	Complement factor D OS=Homo sapiens GN=CFD PE=1 SV=1	2	0.892586	1.17941	0.840524	0.861653	1.25641	1.17498	1.60754	1.18794	1.00383	17.2417
A0A0A0MS11	Protein IGHV3-13 (Fragment) OS=Homo sapiens GN=IGHV3-13 PE=1 SV=1	2	1.18705	0.903583	1.11269	1.3235	0.733669	0.518898	0.725735	0.635407	1.0207	17.1103
P08294	Extracellular superoxide dismutase [Cu-Zn] OS=Homo sapiens GN=SOD3 PE=1 SV=2	2	1.14104	1.00821	1.02464	1.0202	1.07299	0.954295	1.00666	0.904765	1.07131	17.0253
P10599	Thioredoxin OS=Homo sapiens GN=TXN PE=1 SV=3	2	0.956999	0.713355	1.72908	1.24078	0.834548	1.72966	0.710128	1.70593	1.02914	16.741
P18464	HLA class I histocompatibility antigen, B-51 alpha chain OS=Homo sapiens GN=HLA-B PE=1 SV=1	2	1.13184	0.808469	1.1207	0.896119	1.27475	1.19287	1.27979	0.897858	1.07131	16.5487
P07738	Bisphosphoglycerate mutase OS=Homo sapiens GN=BPGM PE=1 SV=2	2	0.745355	0.504104	1.27279	1.17185	0.724498	0.846937	0.936432	1.33988	1.0207	16.3906
A0A0B4J1Z4	Protein IGKV1-17 (Fragment) OS=Homo sapiens GN=IGKV1-17 PE=1 SV=1	2	0.533711	0.722866	0.440275	0.62039	0.917086	0.45329	1.02227	0.697567	0.961652	16.0505
P07998	Ribonuclease pancreatic OS=Homo sapiens GN=RNASE1 PE=1 SV=4	2	1.24226	1.36964	1.00863	1.33039	1.14636	0.90658	1.27199	1.11887	1.09662	15.1022
P15814	Immunoglobulin lambda-like polypeptide 1 OS=Homo sapiens GN=IGLL1 PE=1 SV=1	2	1.15944	0.960651	1.39287	1.3235	0.550252	0.54872	0.491627	0.573248	0.877297	14.8027
Q9UHG3	Prenylcysteine oxidase 1 OS=Homo sapiens GN=PCYOX1 PE=1 SV=3	2	1.05822	0.580195	1.15272	0.909906	1.15553	0.96026	1.06129	0.890952	1.03757	14.7156
A0A075B6J3	Protein IGLV3-27 (Fragment) OS=Homo sapiens GN=IGLV3-27 PE=1 SV=1	2	0.791365	0.741889	0.848529	0.847867	0.752011	0.775365	0.788164	0.794259	0.970088	14.3884
Q86YW5	Trem-like transcript 1 protein OS=Homo sapiens GN=TREML1 PE=1 SV=2	2	1.14104	1.09381	1.00062	1.04088	0.687815	1.12726	0.733538	0.745913	1.00383	13.9558
P01607	Ig kappa chain V-I region Rei OS=Homo sapiens PE=1 SV=1	2	1.03982	0.913094	1.08868	0.896119	0.752011	0.614328	0.764753	0.75282	1.00383	13.3522
Q99784	Noelin OS=Homo sapiens GN=OLFM1 PE=1 SV=4	2	0.91099	0.770423	0.872544	1.05466	1.05465	0.888687	1.04568	1.00146	1.00383	13.0721
P01719	Ig lambda chain V-V region DEL OS=Homo sapiens PE=1 SV=1	2	0.883384	0.913094	0.78449	0.958158	0.981282	0.679935	0.834985	0.994551	0.894168	13.0256
P01609	Ig kappa chain V-I region Scw OS=Homo sapiens PE=1 SV=1	2	1.23306	0.865537	1.2888	1.08224	0.752011	0.644149	0.788164	0.559435	0.961652	13.0186
P01716	Ig lambda chain V-IV region X OS=Homo sapiens PE=1 SV=1	2	1.12263	0.779935	0.984614	0.985731	0.834548	0.656078	0.686717	0.849512	0.986959	12.5695
Q9UNW1	Multiple inositol polyphosphate phosphatase 1 OS=Homo sapiens GN=MINPP1 PE=1 SV=1	2	0.966201	0.732378	0.952594	0.820294	0.898745	1.10937	0.842789	0.877138	1.0207	11.8682
P78417	Glutathione S-transferase omega-1 OS=Homo sapiens GN=GSTO1 PE=1 SV=2	2	1.16864	0.751401	1.17673	1.00641	0.834548	1.52687	0.69452	0.856419	1.08819	11.5275
P31146	Coronin-1A OS=Homo sapiens GN=CORO1A PE=1 SV=4	2	0.763759	1.03674	1.23277	1.0202	0.770352	1.31216	0.725735	1.13268	0.936345	11.085
P01602	Ig heavy chain V-I region 5 (Fragment) OS=Homo sapiens GN=IGKV1-5 PE=4 SV=2	2	0.938596	0.751401	0.78449	0.978838	0.825378	0.835008	0.850592	0.745913	0.92791	10.8019
P55103	Inhibin beta C chain OS=Homo sapiens GN=INHBC PE=2 SV=1	2	1.09503	0.798958	1.10469	0.923692	1.21055	0.966224	0.97545	1.1465	1.01227	10.7946
A0A0C4DFU2	Superoxide dismutase OS=Homo sapiens GN=SOD2 PE=1 SV=1	2	1.06742	0.618241	1.08067	0.861653	0.944599	0.942367	0.803771	0.635407	0.970088	10.7813
P54802	Alpha-N-acetylglucosaminidase OS=Homo sapiens GN=NAGLU PE=1 SV=2	2	1.4631	1.12235	1.45691	1.28214	0.907915	0.495041	0.866199	0.607781	0.894168	10.6375
P04080	Cystatin-B OS=Homo sapiens GN=CSTB PE=1 SV=2	2	0.874182	0.941629	1.18474	1.24078	0.999624	1.07955	1.00666	1.71974	0.953216	10.5927
P13987	CD59 glycoprotein OS=Homo sapiens GN=CD59 PE=1 SV=1	2	0.993807	0.81798	1.00863	0.792721	0.981282	0.984117	0.905217	0.890952	1.02914	9.86555
X6R8F3	Neutrophil gelatinase-associated lipocalin OS=Homo sapiens GN=LCN2 PE=1 SV=1	2	1.03061	0.856026	0.928579	1.09602	1.3206	1.12726	1.23297	1.11196	0.936345	9.80584
P07339	Cathepsin D OS=Homo sapiens GN=CTSD PE=1 SV=1	2	0.892586	0.81798	0.888554	0.930585	1.28392	1.34794	1.0925	1.33988	0.944781	9.76884
P17813	Endoglin OS=Homo sapiens GN=ENG PE=1 SV=2	2	1.13184	0.770423	1.07267	0.896119	1.20138	1.00201	0.88961	0.994551	0.961652	9.05097
H0Y7A7	Calmodulin (Fragment) OS=Homo sapiens GN=CALM2 PE=1 SV=1	2	1.14564	0.970163	1.03264	0.896119	0.747425	3.53089	0.604779	1.54363	0.96587	8.98879
A0A0G2JSC0	Protein IGLV5-45 (Fragment) OS=Homo sapiens GN=IGLV5-45 PE=1 SV=1	2	0.818971	0.60873	0.81651	0.723789	0.678644	0.45329	0.663306	0.517995	0.92791	8.90564
Q8TDY8	Immunoglobulin superfamily DCC subclass member 4 OS=Homo sapiens GN=IGDCC4 PE=1 SV=1	2	1.10423	0.789446	1.04865	0.875439	0.907915	0.745543	0.920825	0.821886	0.860425	8.84846
P59665	Neutrophil defensin 1 OS=Homo sapiens GN=DEFA1 PE=1 SV=1	2	1.05822	0.989186	0.968604	1.0133	1.25641	1.04972	1.10031	1.21556	0.986959	8.66177
P01824	Ig heavy chain V-II region WAH OS=Homo sapiens PE=1 SV=1	2	1.28827	0.694332	1.36885	0.985731	1.29309	1.09744	1.14713	0.960018	0.986959	8.55512
Q9NY97	N-acetyllactosaminide beta-1,3-N-acetylglucosaminyltransferase 2 OS=Homo sapiens GN=B3GNT2 PE=1 SV=2	2	0.883384	0.960651	0.848529	0.668643	0.935428	0.86483	0.803771	0.856419	0.919474	8.37003
P16930	Fumarylacetoacetase OS=Homo sapiens GN=FAH PE=1 SV=2	2	0.892586	0.618241	1.17673	0.83408	0.862061	0.644149	0.819378	0.683754	0.944781	8.32989
P14618	Pyruvate kinase PKM OS=Homo sapiens GN=PKM PE=1 SV=4	2	0.772961	0.889316	0.900562	0.927139	0.646546	2.39767	0.776458	1.90277	0.898385	7.99721
C9JIZ6	Prosaposin OS=Homo sapiens GN=PSAP PE=1 SV=2	2	1.26986	0.656287	1.16072	0.896119	1.08216	1.00201	0.991057	1.08434	0.986959	7.81513
P25774	Cathepsin S OS=Homo sapiens GN=CTSS PE=1 SV=3	2	1.03982	0.875049	0.992619	1.0202	1.02714	0.840973	1.01447	0.939298	0.911039	7.46367
P08493	Matrix Gla protein OS=Homo sapiens GN=MGP PE=1 SV=2	2	1.20545	1.14137	0.944589	0.923692	1.2289	0.852901	0.998861	0.766633	0.911039	7.33152
P06703	Protein S100-A6 OS=Homo sapiens GN=S100A6 PE=1 SV=1	2	0.579721	0.589707	1.47292	1.92321	0.467714	0.745543	0.733538	2.42422	0.953216	7.30728
P17931	Galectin-3 OS=Homo sapiens GN=LGALS3 PE=1 SV=5	2	1.10423	0.827492	1.17673	0.951265	1.04548	0.978153	0.952039	1.27772	0.978523	7.18257
Q9H299	SH3 domain-binding glutamic acid-rich-like protein 3 OS=Homo sapiens GN=SH3BGRL3 PE=1 SV=1	2	0.86498	0.894072	0.976609	0.847867	0.660302	1.22269	0.616484	0.946204	0.868861	7.05527
P19022	Cadherin-2 OS=Homo sapiens GN=CDH2 PE=1 SV=4	2	1.09503	0.703844	0.928579	1.08913	0.999624	1.03183	0.866199	0.918578	1.03757	6.96867
P04746	Pancreatic alpha-amylase OS=Homo sapiens GN=AMY2A PE=1 SV=2	2	1.12263	0.760912	1.24878	1.2201	0.898745	0.829044	0.874003	0.676847	0.877297	6.90102
P01854	Ig epsilon chain C region OS=Homo sapiens GN=IGHE PE=1 SV=1	2	0.71775	0.485081	0.62439	0.62039	0.605277	0.471183	0.530645	0.490369	0.978523	6.85559
A0A075B6I1	Protein IGLV4-60 (Fragment) OS=Homo sapiens GN=IGLV4-60 PE=1 SV=1	2	0.257654	0.275831	0.24015	0.275729	0.678644	0.668007	0.655502	0.593968	0.970088	6.75559
Q07954	Prolow-density lipoprotein receptor-related protein 1 OS=Homo sapiens GN=LRP1 PE=1 SV=2	2	1.15024	0.827492	1.2888	0.792721	1.32978	0.996046	0.881807	1.03599	1.20628	6.72216
Q9P232	Contactin-3 OS=Homo sapiens GN=CNTN3 PE=1 SV=3	2	1.25146	0.741889	1.08868	0.958158	1.39397	1.04972	1.15493	0.939298	0.978523	6.67309
Q9UBX5	Fibulin-5 OS=Homo sapiens GN=FBLN5 PE=1 SV=1	2	0.708548	1.90228	0.60838	0.62039	0.752011	0.709757	0.725735	0.904765	0.961652	6.66231
Q6YHK3	CD109 antigen OS=Homo sapiens GN=CD109 PE=1 SV=2	2	1.02141	0.618241	1.03264	0.723789	1.17387	0.96026	0.920825	0.75282	0.919474	6.6327
Q15942	Zyxin OS=Homo sapiens GN=ZYX PE=1 SV=1	2	1.20545	0.894072	1.15272	1.25457	0.880403	1.30023	0.928628	1.08434	1.02914	6.63026
Q86UX7	Fermitin family homolog 3 OS=Homo sapiens GN=FERMT3 PE=1 SV=1	2	1.39869	1.04625	1.02464	0.882333	0.976697	2.84499	0.706226	1.7819	1.0671	6.57411
Q13231	Chitotriosidase-1 OS=Homo sapiens GN=CHIT1 PE=1 SV=1	2	1.34348	0.779935	1.53696	1.30971	0.64196	0.554684	0.624288	0.725193	0.936345	6.55786
Q8WWZ8	Oncoprotein-induced transcript 3 protein OS=Homo sapiens GN=OIT3 PE=1 SV=2	2	1.02141	0.808469	1.00062	0.909906	1.05465	0.954295	1.02227	1.08434	1.03757	6.5176
H7BY58	Protein-L-isoaspartate O-methyltransferase OS=Homo sapiens GN=PCMT1 PE=1 SV=1	2	1.10423	0.846515	1.23277	1.04777	0.880403	1.30023	0.928628	1.42276	0.944781	6.50857
O94985	Calsyntenin-1 OS=Homo sapiens GN=CLSTN1 PE=1 SV=1	2	1.07662	0.570684	1.16072	1.08224	0.889574	0.751507	0.678913	0.739006	0.85199	6.49192
P12109	Collagen alpha-1(VI) chain OS=Homo sapiens GN=COL6A1 PE=1 SV=3	2	1.38949	0.932117	1.4489	1.16495	1.34812	1.0199	0.998861	0.980737	1.16411	6.37972
P29401	Transketolase OS=Homo sapiens GN=TKT PE=1 SV=3	2	0.947798	0.713355	1.19274	0.992624	0.944599	1.02587	0.803771	1.20866	0.961652	6.35874
P10721	Mast/stem cell growth factor receptor Kit OS=Homo sapiens GN=KIT PE=1 SV=1	2	1.08583	0.513616	1.16072	0.799614	1.13719	0.745543	1.05349	0.794259	1.12193	6.35411
A0A0A0MS10	Protein IGHV2-5 (Fragment) OS=Homo sapiens GN=IGHV2-5 PE=1 SV=1	2	0.552115	0.808469	0.56035	0.827187	0.541081	0.471183	0.78036	0.587061	0.911039	6.09702
Q9ULV0	Unconventional myosin-Vb OS=Homo sapiens GN=MYO5B PE=1 SV=3	2	0	0	0	0	0	0	0	0	0	5.7097
P07384	Calpain-1 catalytic subunit OS=Homo sapiens GN=CAPN1 PE=1 SV=1	2	1.13644	0.898827	0.972607	0.920245	0.752011	2.43047	0.663306	1.23974	0.940563	5.67963
P01699	Ig lambda chain V-I region VOR OS=Homo sapiens PE=1 SV=1	2	1.39869	1.03674	1.609	1.33039	0.302638	0.286289	0.343358	0.34533	0.970088	5.57561
P48637	Glutathione synthetase OS=Homo sapiens GN=GSS PE=1 SV=1	2	1.00301	0.532638	1.05666	0.889226	0.871232	1.26444	0.842789	0.918578	0.894168	5.36807
O43505	Beta-1,4-glucuronyltransferase 1 OS=Homo sapiens GN=B4GAT1 PE=1 SV=1	2	0.920192	0.998697	0.944589	0.868546	1.19221	0.787294	1.0769	0.918578	1.07131	5.28325
Q9UBQ6	Exostosin-like 2 OS=Homo sapiens GN=EXTL2 PE=1 SV=1	2	1.00301	0.722866	1.06466	0.944372	0.999624	0.703793	0.897414	0.704473	0.919474	5.26654
Q8WWA0	Intelectin-1 OS=Homo sapiens GN=ITLN1 PE=1 SV=1	2	1.07662	0.570684	1.34484	0.882333	0.871232	1.08551	0.772556	0.808072	0.961652	5.23263
P24593	Insulin-like growth factor-binding protein 5 OS=Homo sapiens GN=IGFBP5 PE=1 SV=1	2	0.892586	1.19844	0.776485	0.889226	1.14636	0.757472	1.24077	1.02218	0.970088	5.05567
Q7Z406	Myosin-14 OS=Homo sapiens GN=MYH14 PE=1 SV=2	2	1.63794	1.70254	0.984614	1.25457	1.19221	4.59255	0.874003	1.257	1.67024	4.5705
A6NIZ1	Ras-related protein Rap-1b-like protein OS=Homo sapiens PE=2 SV=1	2	1.19625	0.970163	1.07267	0.861653	1.01797	1.41951	0.819378	0.870232	1.07975	4.33151
Q16853	Membrane primary amine oxidase OS=Homo sapiens GN=AOC3 PE=1 SV=3	2	1.15024	0.642019	1.42889	0.968498	0.949184	0.706775	1.10031	1.35369	0.906821	4.25873
P09668	Pro-cathepsin H OS=Homo sapiens GN=CTSH PE=1 SV=4	2	1.4171	0.713355	1.39287	1.03398	1.17387	1.1869	0.78036	1.20175	0.936345	3.77904
H0Y897	Target of Nesh-SH3 (Fragment) OS=Homo sapiens GN=ABI3BP PE=1 SV=1	2	0.837375	0.837003	0.81651	0.806507	1.21972	0.912545	1.16274	0.890952	0.944781	3.52651
A0A096LPC5	WASH complex subunit FAM21C OS=Homo sapiens GN=FAM21C PE=1 SV=1	2	0	0	0	0	0	0	0	0	0	3.48722
P30046	D-dopachrome decarboxylase OS=Homo sapiens GN=DDT PE=1 SV=3	2	0.726951	0.713355	0.864539	0.909906	0.871232	0.673971	1.03008	1.20866	1.00383	2.72118
Q8WWQ8	Stabilin-2 OS=Homo sapiens GN=STAB2 PE=1 SV=3	2	0	0	0	0	0	0	0	0	0	2.67281
A0A024R6I7	Alpha-1-antitrypsin OS=Homo sapiens GN=SERPINA1 PE=1 SV=1	1	0.975403	0.580195	1.18474	0.772041	0.898745	1.86088	0.710128	0.828792	0.986959	5274.81
J3QR68	Haptoglobin (Fragment) OS=Homo sapiens GN=HP PE=1 SV=1	1	0.763759	1.76912	0.456285	0.965051	0.871232	1.67598	0.803771	2.37587	1.03757	4915.6
A0A087WZW8	Ig kappa chain C region OS=Homo sapiens GN=IGKC PE=1 SV=2	1	1.67475	1.05577	1.83314	1.45447	0.696986	0.566613	0.663306	0.476556	0.936345	2783.89
C9JPQ9	Fibrinogen gamma chain (Fragment) OS=Homo sapiens GN=FGG PE=1 SV=1	1	0.423288	3.70945	0.14409	0.413593	0.596106	0.328039	2.56738	1.22938	1.03757	1941.97
Q14624	Inter-alpha-trypsin inhibitor heavy chain H4 OS=Homo sapiens GN=ITIH4 PE=1 SV=4	1	0.800567	0.913094	0.912569	0.944372	0.807036	0.954295	0.819378	0.966924	0.936345	1682.63
A0A0U1RRF4	Protein IGKV1-8 OS=Homo sapiens GN=IGKV1-8 PE=4 SV=1	1	1.03061	0.95114	0.944589	0.978838	0.898745	0.763436	0.874003	0.704473	1.05444	1518.16
P0CG05	Ig lambda-2 chain C regions OS=Homo sapiens GN=IGLC2 PE=1 SV=1	1	1.11343	0.989186	1.21676	1.39243	0.614448	0.441362	0.702324	0.552528	0.911039	1332.28
A0A087WXL8	Ig gamma-3 chain C region OS=Homo sapiens GN=IGHG3 PE=1 SV=1	1	0	0	0	0	0	0	0	0	0	1320.34
A0A075B6N8	Ig gamma-3 chain C region (Fragment) OS=Homo sapiens GN=IGHG3 PE=1 SV=1	1	0	0	0	0	0	0	0	0	0	1301.98
P0CG06	Ig lambda-3 chain C regions OS=Homo sapiens GN=IGLC3 PE=1 SV=1	1	0.91099	1.06528	0.840524	1.25457	0.550252	0.423469	0.624288	0.531808	0.970088	1289.18
V9GYE3	Apolipoprotein A-II OS=Homo sapiens GN=APOA2 PE=1 SV=1	1	0	0	0	0	0	0	0	0	0	1226.87
P20742	Pregnancy zone protein OS=Homo sapiens GN=PZP PE=1 SV=4	1	1.00301	0.798958	0.936584	1.08913	1.07299	0.572577	0.819378	0.801166	0.995394	888.457
P29475	NOS1_HUMAN Nitric oxide synthase, brain	1	1.48151	0.732378	0.776485	0.317088	1.47651	1.14515	0.725735	0.276264	1.0207	819.575
P05546	Heparin cofactor 2 OS=Homo sapiens GN=SERPIND1 PE=1 SV=3	1	0.91099	0.589707	1.7611	0.723789	0.513568	1.94438	0.382376	0.849512	0.919474	512.39
A0A087X232	Complement C1s subcomponent OS=Homo sapiens GN=C1S PE=1 SV=1	1	0	0	0	0	0	0	0	0	0	467.314
O43866	CD5 antigen-like OS=Homo sapiens GN=CD5L PE=1 SV=1	1	0.542913	0.570684	0.60838	0.765148	0.550252	0.310146	0.593074	0.38677	0.885732	446.657
Q9P2L0	WDR35_HUMAN WD repeat-containing protein 35	1	1.88639	1.0843	1.04065	1.91632	2.23769	1.09744	1.49049	1.62996	1.07131	388.18
P01606	Ig kappa chain V-I region OU OS=Homo sapiens PE=1 SV=1	1	0.680942	1.04625	0.67242	1.10981	0.660302	0.638185	0.88961	0.75282	1.07131	381.177
Q13200	PSMD2_HUMAN 26S proteasome non-ATPase regulatory subunit 2	1	2.22686	1.10332	2.44953	0.937478	1.24724	1.05569	1.47488	1.96147	0.818248	357.317
G3V3A0	Alpha-1-antichymotrypsin OS=Homo sapiens GN=SERPINA3 PE=1 SV=1	1	0	0	0	0	0	0	0	0	0	345.065
G3V1N2	HCG1745306, isoform CRA_a OS=Homo sapiens GN=HBA2 PE=1 SV=1	1	0	0	0	0	0	0	0	0	0	337.437
O75116	ROCK2_HUMAN Rho-associated protein kinase 2	1	0.966201	1.04625	0.81651	0.744468	1.43983	0.536791	1.53731	0.704473	0.953216	335.297
P27986	P85A_HUMAN Phosphatidylinositol 3-kinase regulatory subunit alpha	1	1.25146	0.285342	1.7611	2.6401	0.513568	0.966224	1.06909	0.607781	0.885732	272.619
P01623	Ig kappa chain V-III region WOL OS=Homo sapiens PE=1 SV=1	1	0.110423	0.0856026	0.0960599	0.124078	0.11005	0.0775365	0.078036	0.0828792	1.11349	255.98
O15034	RIMB2_HUMAN RIMS-binding protein 2	1	0.496904	1.57889	0.280175	0.647963	0.476885	1.10937	0.866199	1.59543	0.877297	241.023
P01620	Ig kappa chain V-III region SIE OS=Homo sapiens PE=1 SV=1	1	0.772961	0.95114	0.76848	0.958158	0.596106	0.638185	0.69452	0.814979	1.09662	231.922
A0A087WW89	Protein IGHV3-72 OS=Homo sapiens GN=IGHV3-72 PE=1 SV=1	1	0.662538	0.485081	0.70444	0.654856	0.862061	0.650114	0.827181	0.642314	1.00383	229.79
P01766	Ig heavy chain V-III region BRO OS=Homo sapiens PE=1 SV=1	1	0.947798	0.732378	0.952594	1.04777	0.898745	0.715721	0.920825	0.794259	0.953216	219.496
H7C526	Complement factor B (Fragment) OS=Homo sapiens GN=CFB PE=4 SV=1	1	0	0	0	0	0	0	0	0	0	201.12
Q9UQ07	MAPK/MAK/MRK overlapping kinase OS=Homo sapiens GN=MOK PE=2 SV=1	1	1.26986	0.837003	1.4409	1.24078	0.412689	0.238574	0.507234	0.310797	0.835119	188.695
P18135	Ig kappa chain V-III region HAH OS=Homo sapiens PE=2 SV=1	1	0.156433	0.142671	0.152095	0.19301	0.201759	0.131216	0.132661	0.186478	0.944781	180.02
H7BZJ8	Zinc-alpha-2-glycoprotein (Fragment) OS=Homo sapiens GN=AZGP1 PE=1 SV=1	1	0	0	0	0	0	0	0	0	0	161.454
Q96QB1	RHG07_HUMAN Rho GTPase-activating protein 7	1	0.71775	1.37915	0.488305	0.751361	1.04548	0.614328	1.56852	1.0429	0.970088	159.282
O60503	ADCY9_HUMAN Adenylate cyclase type 9	1	1.24226	0.741889	1.16072	1.36486	0.476885	0.31611	0.452609	0.379863	1.02914	157.296
Q86UQ4	ABCAD_HUMAN ATP-binding cassette sub-family A member 13	1	0.43249	0.722866	0.328205	0.399807	0.889574	0.638185	2.70005	0.835699	0.911039	149.388
J3KNQ4	Alpha-parvin OS=Homo sapiens GN=PARVA PE=1 SV=1	1	1.11343	0.599218	1.22476	1.21321	0.917086	1.46126	0.834985	0.884045	1.06288	141.557
A0A0G2JPK4	Putative alpha-1-antitrypsin-related protein OS=Homo sapiens GN=SERPINA2 PE=1 SV=1	1	2.59954	5.06006	0.796497	3.76715	5.15861	1.3211	5.51324	3.9195	1.23581	133.535
Q15059	BRD3_HUMAN Bromodomain-containing protein 3	1	1.9324	1.22697	2.00125	3.46729	0.513568	0.471183	0.437002	0.504182	0.944781	133.304
P18136	Ig kappa chain V-III region HIC OS=Homo sapiens PE=1 SV=2	1	0.837375	1.09381	0.76848	1.1236	0.843719	0.775365	1.05349	0.890952	1.02914	132.929
A2RUB6	CCD66_HUMAN Coiled-coil domain-containing protein 66	1	4.97824	1.66449	4.61088	1.15806	2.5495	2.24259	1.74801	5.73939	1.2822	125.772
P01767	Ig heavy chain V-III region BUT OS=Homo sapiens PE=1 SV=1	1	1.03982	0.970163	0.968604	1.24078	0.990453	0.769401	1.13152	1.11196	1.03757	125.038
P28223	5HT2A_HUMAN 5-hydroxytryptamine receptor 2A	1	1.4631	0.504104	1.20075	0.909906	1.41231	0.656078	0.749146	0.766633	0.944781	123.19
P01765	Ig heavy chain V-III region TIL OS=Homo sapiens PE=1 SV=1	1	1.33428	0.751401	1.2808	1.09602	0.944599	1.02587	0.850592	0.904765	1.12193	120.801
A0A087WZN1	Isocitrate dehydrogenase [NAD] subunit, mitochondrial OS=Homo sapiens GN=IDH3B PE=1 SV=1	1	1.24226	1.1699	1.16873	1.17874	1.29309	0.82308	0.928628	0.877138	1.02914	113.469
Q86WG5	MTMRD_HUMAN Myotubularin-related protein 13	1	1.31587	0.88456	1.32883	0.937478	1.03631	0.495041	1.16274	0.697567	0.894168	97.1792
O00533	Neural cell adhesion molecule L1-like protein OS=Homo sapiens GN=CHL1 PE=1 SV=4	1	0.874182	0.875049	0.760475	0.758255	0.990453	1.00201	1.03008	0.918578	1.11349	95.4779
A5A3E0	POTE ankyrin domain family member F OS=Homo sapiens GN=POTEF PE=1 SV=2	1	0.956999	0.760912	1.10469	0.83408	0.944599	2.13524	0.678913	0.66994	0.843554	94.973
A0A087X0M8	Neural cell adhesion molecule L1-like protein OS=Homo sapiens GN=CHL1 PE=1 SV=1	1	1.24226	0.618241	1.16873	0.909906	1.23807	1.13323	0.928628	0.884045	1.05444	93.2547
Q9NY25	C-type lectin domain family 5 member A OS=Homo sapiens GN=CLEC5A PE=1 SV=1	1	1.31587	0.837003	1.53696	1.10292	0.944599	1.75352	1.01447	1.96838	1.01227	88.4472
Q6ZQN7	SO4C1_HUMAN Solute carrier organic anion transporter family member 4C1	1	0.616528	1.0843	0.360225	0.696216	1.10967	0.650114	1.74801	1.11196	0.911039	88.4423
A0A0C4DH37	Protein IGHV3-48 (Fragment) OS=Homo sapiens GN=IGHV3-48 PE=1 SV=1	1	1.26066	0.713355	1.31282	0.889226	0.999624	1.01394	0.936432	0.904765	0.953216	81.9206
Q14204	DYHC1_HUMAN Cytoplasmic dynein 1 heavy chain 1	1	1.27907	2.01642	1.08868	0.909906	1.21972	1.05569	1.24077	5.97421	0.801377	80.2793
P05177	Cytochrome P450 1A2 OS=Homo sapiens GN=CYP1A2 PE=1 SV=3	1	0.892586	0.40899	1.63302	0.703109	0.476885	0.560648	0.483823	0.483462	1.24002	79.9949
A0A0B4J1U9	Protein IGHV3-11 (Fragment) OS=Homo sapiens GN=IGHV3-11 PE=1 SV=1	1	1.16864	1.21746	0.840524	1.81292	1.04548	1.31216	0.686717	1.10506	1.07975	77.0755
P06313	Ig kappa chain V-IV region JI OS=Homo sapiens PE=4 SV=1	1	0.680942	0.675309	0.536335	0.66175	0.752011	0.578541	0.733538	0.66994	0.877297	75.4387
P01771	Ig heavy chain V-III region HIL OS=Homo sapiens PE=1 SV=1	1	1.36188	1.09381	1.36085	1.2201	1.2289	0.82308	1.06909	1.09815	1.08819	72.6473
A0A075B6K5	HCG2043239 (Fragment) OS=Homo sapiens GN=IGLV3-9 PE=1 SV=1	1	0.874182	0.722866	0.880549	0.827187	0.706156	0.512934	0.866199	0.628501	0.944781	69.147
A0A0J9YX35	Uncharacterized protein (Fragment) OS=Homo sapiens PE=1 SV=1	1	1.00301	0.532638	1.08868	1.17874	0.807036	0.769401	0.663306	0.559435	0.894168	68.6606
A0A0B4J1X8	Protein IGHV3-43 (Fragment) OS=Homo sapiens GN=IGHV3-43 PE=1 SV=1	1	0.993807	0.713355	1.01663	1.04088	1.39397	0.876759	1.19395	0.725193	0.894168	65.2489
A0A0C4DH36	Protein IGHV3-38 (Fragment) OS=Homo sapiens GN=IGHV3-38 PE=1 SV=1	1	1.01221	0.447036	1.2888	0.847867	0.486056	0.536791	0.639895	0.290077	0.894168	61.8314
P01780	Ig heavy chain V-III region JON OS=Homo sapiens PE=1 SV=1	1	0.874182	0.684821	0.81651	1.06845	0.614448	0.524862	0.686717	0.524902	0.986959	58.1674
Q14515	SPARC-like protein 1 OS=Homo sapiens GN=SPARCL1 PE=1 SV=2	1	1.03061	1.13186	1.04065	0.62039	1.88003	1.10937	1.97431	1.19484	1.07131	58.0182
A0A0U1RVJ5	Protein IGKV1D-39 (Fragment) OS=Homo sapiens GN=IGKV1D-39 PE=4 SV=1	1	1.12263	0.827492	0.976609	0.882333	1.24724	0.948331	0.928628	0.877138	0.995394	55.7973
Q8TDJ6	DmX-like protein 2 OS=Homo sapiens GN=DMXL2 PE=1 SV=2	1	1.19625	0.418502	1.34484	1.05466	1.12802	1.17498	0.983253	0.973831	1.14723	52.5205
P01593	Ig kappa chain V-I region AG OS=Homo sapiens PE=1 SV=1	1	0.644134	1.52182	0.40025	2.50913	0.577764	0.387682	0.678913	0.856419	0.978523	52.1634
P01772	Ig heavy chain V-III region KOL OS=Homo sapiens PE=1 SV=1	1	0	0	0	0	0	0	0	0	0	49.7428
P01763	Ig heavy chain V-III region WEA OS=Homo sapiens PE=1 SV=1	1	1.18705	1.15088	1.1207	1.24078	0.733669	0.578541	0.920825	0.787353	0.961652	49.0884
Q6S8J3	POTEE_HUMAN POTE ankyrin domain family member E	1	1.26986	1.69303	0.584365	0.654856	0.495227	4.13926	0.312144	1.40895	0.911039	48.6169
P01775	Ig heavy chain V-III region LAY OS=Homo sapiens PE=1 SV=1	1	1.17785	0.970163	1.07267	1.19942	1.03631	0.82308	1.02227	0.932391	1.04601	48.0383
A0A0B4J1V6	Protein IGHV3-73 (Fragment) OS=Homo sapiens GN=IGHV3-73 PE=1 SV=1	1	0.791365	0.60873	0.78449	0.710002	0.715327	0.721686	0.530645	0.442023	0.894168	47.9841
P01761	Ig heavy chain V-I region SIE OS=Homo sapiens PE=1 SV=1	1	1.98761	1.40769	2.20137	2.02661	0.586935	0.662042	0.507234	0.663034	0.936345	44.042
F8W876	Mannan-binding lectin serine protease 1 OS=Homo sapiens GN=MASP1 PE=1 SV=1	1	0	0	0	0	0	0	0	0	0	43.4927
P01742	Ig heavy chain V-I region EU OS=Homo sapiens PE=1 SV=1	1	1.25146	1.48378	1.45691	1.46136	0.843719	0.751507	0.725735	1.18103	1.16411	42.2592
A0A087WZH9	Protein IGKV1-33 OS=Homo sapiens GN=IGKV1D-33 PE=1 SV=1	1	0.966201	0.713355	0.712445	0.861653	0.752011	0.709757	0.819378	0.704473	0.911039	41.3579
P01714	Ig lambda chain V-III region SH OS=Homo sapiens PE=1 SV=1	1	0.993807	1.13186	0.840524	0.868546	0.843719	0.673971	0.881807	0.71138	1.05444	40.5665
Q12955	ANK3_HUMAN Ankyrin-3	1	0.782163	1.06528	0.51232	0.592817	1.32978	0.626256	1.24077	0.773539	0.936345	37.6192
P0CG39	POTE ankyrin domain family member J OS=Homo sapiens GN=POTEJ PE=3 SV=1	1	1.33428	1.13186	0.864539	0.8134	0.586935	3.82911	0.47602	1.0498	1.03757	34.2261
Q95604	HLA class I histocompatibility antigen, Cw-17 alpha chain OS=Homo sapiens GN=HLA-C PE=1 SV=1	1	1.22386	0.846515	1.23277	0.985731	0.981282	1.10937	1.16274	0.849512	1.10506	32.2823
Q9UNN8	Endothelial protein C receptor OS=Homo sapiens GN=PROCR PE=1 SV=1	1	1.75757	1.0843	1.72107	1.28214	1.33895	0.954295	1.15493	1.0498	0.995394	29.7251
P01770	Ig heavy chain V-III region NIE OS=Homo sapiens PE=1 SV=1	1	1.01221	0.770423	1.1207	1.05466	0.889574	0.650114	0.795967	0.69066	0.868861	28.5524
Q99985	Semaphorin-3C OS=Homo sapiens GN=SEMA3C PE=2 SV=2	1	1.49071	0.694332	0.728455	0.496312	1.35729	0.799222	0.764753	0.372957	1.07131	27.678
Q31612	HLA class I histocompatibility antigen, B-73 alpha chain OS=Homo sapiens GN=HLA-B PE=1 SV=1	1	0.901788	0.656287	0.65641	0.792721	1.51319	1.65809	1.84945	1.36751	1.02914	27.4595
P01603	Ig kappa chain V-I region Ka OS=Homo sapiens PE=1 SV=1	1	0.460096	1.99739	0.200125	1.33039	0.586935	0.238574	1.02227	0.607781	0.986959	22.1348
A0A0U1RVJ2	Protein IGKV1-37 (Fragment) OS=Homo sapiens GN=IGKV1-37 PE=4 SV=1	1	1.03061	0.932117	1.05666	1.08224	0.990453	0.745543	0.881807	1.07743	0.970088	21.6228
P20941	PHOS_HUMAN Phosducin	1	0.745355	0.770423	0.712445	0.971945	1.00879	1.25848	0.88961	1.60924	0.919474	20.2316
P04207	Ig kappa chain V-III region CLL OS=Homo sapiens PE=4 SV=2	1	0.938596	0.81798	0.824514	0.971945	1.21055	0.817115	1.0847	0.821886	1.04601	19.548
A0A075B6I9	Protein IGLV7-46 (Fragment) OS=Homo sapiens GN=IGLV7-46 PE=1 SV=4	1	1.10423	0.675309	1.16873	1.15806	0.880403	0.691864	0.788164	0.71138	1.01227	19.5025
P01707	Ig lambda chain V-II region TRO OS=Homo sapiens PE=1 SV=1	1	1.24226	1.14137	1.34484	1.35797	0.678644	0.512934	0.67111	0.600874	0.944781	19.1188
A0A075B6J9	HCG1782423 (Fragment) OS=Homo sapiens GN=IGLV2-18 PE=1 SV=1	1	0.772961	0.60873	0.864539	0.83408	0.64196	0.447326	0.749146	0.462742	0.944781	17.6638
Q6AHZ1	Zinc finger protein 518A OS=Homo sapiens GN=ZNF518A PE=1 SV=2	1	0.533711	1.74059	0.43227	0.916799	1.29309	0.334003	0.741342	1.257	0.986959	17.0803
Q8IZT6	Abnormal spindle-like microcephaly-associated protein OS=Homo sapiens GN=ASPM PE=1 SV=2	1	0.86498	0.618241	0.76848	0.730682	1.30226	0.751507	0.710128	0.745913	0.902603	15.987
P01605	Ig kappa chain V-I region Lay OS=Homo sapiens PE=1 SV=1	1	0.993807	0.589707	1.06466	0.882333	0.898745	0.638185	0.733538	0.628501	0.953216	15.9097
Q9Y2K3	Myosin-15 OS=Homo sapiens GN=MYH15 PE=1 SV=5	1	1.27907	0.437524	1.70106	0.730682	0.74284	1.29426	0.589172	0.497275	0.923692	15.419
Q9BUN1	Protein MENT OS=Homo sapiens GN=MENT PE=2 SV=1	1	0.947798	0.722866	0.912569	0.530778	1.17387	0.924473	1.26418	0.780446	0.961652	15.3666
Q6UXG8	BTNL9_HUMAN Butyrophilin-like protein 9	1	1.08583	0.437524	0.852532	0.313642	0.752011	0.334003	0.409689	0.307344	0.944781	15.1813
P62258	14-3-3 protein epsilon OS=Homo sapiens GN=YWHAE PE=1 SV=1	1	1.05822	0.913094	1.00062	0.903012	0.614448	2.00998	0.577466	1.3606	0.835119	14.9972
A0A0B4J1U2	Protein IGLV7-43 (Fragment) OS=Homo sapiens GN=IGLV7-43 PE=4 SV=1	1	0.791365	0.485081	1.09668	0.875439	0.834548	0.876759	0.944235	0.628501	0.936345	14.8245
P41219	Peripherin OS=Homo sapiens GN=PRPH PE=1 SV=2	1	0	0	0	0	0	0	0	0	0	14.5628
H7BZJ3	Protein disulfide-isomerase A3 (Fragment) OS=Homo sapiens GN=PDIA3 PE=1 SV=1	1	1.26066	1.35062	0.992619	1.13049	1.15553	1.81316	0.881807	1.47801	1.07131	14.3883
A0A0C4DH34	Protein IGHV4-28 (Fragment) OS=Homo sapiens GN=IGHV4-28 PE=1 SV=1	1	0.708548	1.32208	0.664415	0.806507	0.95377	0.644149	0.756949	0.780446	0.911039	14.2841
P80419	Ig heavy chain V-III region GAR OS=Homo sapiens PE=1 SV=1	1	1.11343	0.865537	1.03264	1.06156	1.04548	0.894652	0.834985	0.987644	0.919474	14.2159
P04431	Ig kappa chain V-I region Walker OS=Homo sapiens PE=1 SV=1	1	0.62573	0.694332	0.552345	0.59971	0.843719	0.632221	0.842789	0.600874	1.12193	13.7371
P42858	Huntingtin OS=Homo sapiens GN=HTT PE=1 SV=2	1	0.809769	0.751401	0.6404	0.606604	1.21972	0.656078	0.819378	0.66994	0.995394	13.5245
P63104	14-3-3 protein zeta/delta OS=Homo sapiens GN=YWHAZ PE=1 SV=1	1	1.21465	1.57889	0.584365	0.675536	0.596106	3.95436	0.358966	1.31225	1.00383	12.7923
P01594	Ig kappa chain V-I region AU OS=Homo sapiens PE=1 SV=1	1	0.938596	1.02723	0.824514	0.847867	0.935428	0.745543	1.03788	0.870232	0.970088	12.4847
P68036	Ubiquitin-conjugating enzyme E2 L3 OS=Homo sapiens GN=UBE2L3 PE=1 SV=1	1	0.846576	1.05577	1.04065	1.15117	0.715327	1.40162	0.725735	1.58852	0.818248	12.443
P05019	Insulin-like growth factor I OS=Homo sapiens GN=IGF1 PE=1 SV=1	1	1.15944	1.10332	1.08868	1.18563	1.02714	1.09744	1.04568	1.08434	0.995394	12.261
Q99453	Paired mesoderm homeobox protein 2B OS=Homo sapiens GN=PHOX2B PE=1 SV=2	1	0.984605	0.922606	1.01663	0.971945	1.15553	0.584506	1.18615	0.739006	0.961652	11.7142
A0A0B4J1U3	Protein IGLV1-36 (Fragment) OS=Homo sapiens GN=IGLV1-36 PE=1 SV=4	1	1.08583	1.49329	1.04865	1.17874	0.898745	0.757472	0.866199	0.828792	1.0207	11.5656
Q14247	Src substrate cortactin OS=Homo sapiens GN=CTTN PE=1 SV=2	1	1.82198	1.00821	1.19274	1.0133	1.05465	0.954295	0.928628	1.31916	0.860425	11.3615
A0A075B6I2	Protein IGLV6-57 OS=Homo sapiens GN=IGLV6-57 PE=1 SV=2	1	0.874182	0.760912	1.00062	0.820294	0.871232	0.775365	0.881807	0.759726	0.92791	11.215
Q15848	Adiponectin OS=Homo sapiens GN=ADIPOQ PE=1 SV=1	1	1.39869	0.551661	1.90519	0.958158	0.880403	0.811151	0.725735	0.683754	0.978523	11.0363
P01815	Ig heavy chain V-II region COR OS=Homo sapiens PE=1 SV=1	1	0.62573	0.703844	0.536335	0.744468	0.898745	0.781329	0.952039	0.773539	0.894168	10.9271
P01601	Ig kappa chain V-ID region 16 (Fragment) OS=Homo sapiens GN=IGKV1D-16 PE=4 SV=2	1	0.874182	0.751401	0.912569	0.744468	0.990453	0.900616	0.78036	0.704473	0.944781	10.8124
P06889	Ig lambda chain V-IV region MOL OS=Homo sapiens PE=1 SV=1	1	0.791365	0.922606	0.792495	0.847867	0.95377	0.650114	0.842789	0.897858	1.00383	10.3422
P05556	Integrin beta-1 OS=Homo sapiens GN=ITGB1 PE=1 SV=2	1	0.993807	0.532638	0.8005	1.13738	1.03631	0.662042	0.991057	0.856419	0.970088	10.1443
A0A087WVC6	Receptor-type tyrosine-protein phosphatase eta OS=Homo sapiens GN=PTPRJ PE=1 SV=1	1	0.947798	0.846515	1.02464	1.0133	0.981282	1.05569	1.00666	0.870232	1.05444	10.0353
P28799	Granulins OS=Homo sapiens GN=GRN PE=1 SV=2	1	0.855778	1.07479	0.70444	0.882333	0.807036	0.763436	0.600877	0.966924	0.717021	10.0069
A0A075B6K0	HCG2041221 (Fragment) OS=Homo sapiens GN=IGLV3-16 PE=1 SV=1	1	0.956999	1.10332	0.904564	1.13049	0.660302	0.530827	0.749146	0.856419	1.00383	9.7548
A0A075B7D0	Protein IGHV1OR15-1 (Fragment) OS=Homo sapiens GN=IGHV1OR15-1 PE=4 SV=1	1	1.40789	0.95114	1.50494	1.28214	0.816207	0.54872	0.920825	0.614688	0.936345	9.51388
P68366	Tubulin alpha-4A chain OS=Homo sapiens GN=TUBA4A PE=1 SV=1	1	0.975403	1.02723	0.880549	0.889226	0.889574	1.7237	0.827181	1.19484	1.01227	9.32021
P26447	Protein S100-A4 OS=Homo sapiens GN=S100A4 PE=1 SV=1	1	0.837375	0.779935	1.16873	1.04777	0.880403	0.996046	0.959843	1.51255	0.995394	9.28671
P68363	Tubulin alpha-1B chain OS=Homo sapiens GN=TUBA1B PE=1 SV=1	1	0	0	0	0	0	0	0	0	0	9.25259
Q86WI1	Fibrocystin-L OS=Homo sapiens GN=PKHD1L1 PE=2 SV=2	1	0.947798	0.627752	1.07267	1.10292	1.20138	0.990081	0.874003	1.00146	0.77607	9.0205
J3KQC6	Transmembrane protease serine 13 OS=Homo sapiens GN=TMPRSS13 PE=1 SV=1	1	0.920192	0.618241	0.880549	0.66175	1.15553	0.966224	0.788164	0.635407	1.01227	9.01678
O60216	RAD21_HUMAN Double-strand-break repair protein rad21 homolog	1	1.04902	0.294853	1.7691	0.654856	1.25641	1.21673	0.639895	0.808072	0.911039	8.66214
E7EN89	Toll interacting protein, isoform CRA_b OS=Homo sapiens GN=TOLLIP PE=1 SV=2	1	0	0	0	0	0	0	0	0	0	8.27379
P00338	L-lactate dehydrogenase A chain OS=Homo sapiens GN=LDHA PE=1 SV=2	1	1.06742	0.875049	1.42489	0.903012	0.669473	1.52091	0.749146	1.21556	0.995394	8.18813
P52209	6-phosphogluconate dehydrogenase, decarboxylating OS=Homo sapiens GN=PGD PE=1 SV=3	1	0.818971	0.922606	1.79312	1.67505	0.614448	1.22269	0.764753	2.10651	0.919474	7.88188
P10586	Receptor-type tyrosine-protein phosphatase F OS=Homo sapiens GN=PTPRF PE=1 SV=2	1	1.03982	0.808469	1.01663	0.958158	1.06382	0.835008	0.983253	0.856419	1.0207	7.81107
O00592	Podocalyxin OS=Homo sapiens GN=PODXL PE=1 SV=2	1	1.04902	0.865537	1.04865	1.02709	1.15553	0.984117	1.0925	0.75282	1.04601	7.73875
P01599	Ig kappa chain V-I region Gal OS=Homo sapiens PE=1 SV=1	1	1.56433	1.13186	1.50494	1.28214	0.596106	0.423469	0.616484	0.428209	1.01227	7.7176
Q7Z2Y8	Interferon-induced very large GTPase 1 OS=Homo sapiens GN=GVINP1 PE=2 SV=2	1	1.23306	0.190228	2.32945	0.8134	0.917086	0.852901	0.452609	0.414396	0.944781	7.6149
P11597	Cholesteryl ester transfer protein OS=Homo sapiens GN=CETP PE=1 SV=2	1	0.837375	0.551661	0.840524	0.647963	1.20138	0.924473	1.0769	0.787353	1.05444	7.50719
Q9Y2C2	Uronyl 2-sulfotransferase OS=Homo sapiens GN=UST PE=2 SV=1	1	0.938596	0.741889	0.936584	0.8134	0.935428	0.668007	0.952039	0.842605	0.944781	7.36968
P35900	Keratin, type I cytoskeletal 20 OS=Homo sapiens GN=KRT20 PE=1 SV=1	1	0	0	0	0	0	0	0	0	0	7.27412
P0C7X5	Zinc finger protein 806 OS=Homo sapiens GN=ZNF806 PE=3 SV=1	1	0.552115	1.16039	0.504315	0.85476	0.696986	1.10937	0.507234	1.13959	0.961652	7.0358
A0A0C4DH43	Uncharacterized protein (Fragment) OS=Homo sapiens PE=4 SV=1	1	0.23925	0.199739	0.19212	0.23437	0.95377	0.54872	0.819378	0.552528	0.953216	7.00462
Q9C0I9	Leucine-rich repeat-containing protein 27 OS=Homo sapiens GN=LRRC27 PE=2 SV=2	1	0.138029	0.13316	0.136085	0.199903	0.201759	0.13718	0.171679	0.151945	0.868861	6.96452
Q8WXX5	DNJC9_HUMAN DnaJ homolog subfamily C member 9	1	0.966201	0.618241	1.42489	0.785828	0.95377	1.22269	0.663306	0.787353	1.02914	6.87312
P02452	Collagen alpha-1(I) chain OS=Homo sapiens GN=COL1A1 PE=1 SV=5	1	0.966201	1.10332	0.904564	1.16495	1.23807	0.96026	1.28759	1.18794	0.936345	6.63485
P00491	Purine nucleoside phosphorylase OS=Homo sapiens GN=PNP PE=1 SV=2	1	0.874182	1.06528	0.78449	1.13049	0.797865	0.888687	1.05349	1.00146	0.919474	6.58161
Q9BZW2	S13A1_HUMAN Solute carrier family 13 member 1	1	0.874182	0.837003	0.880549	1.02709	0.779523	1.10937	0.741342	1.73356	0.944781	6.52432
Q6UB98	Ankyrin repeat domain-containing protein 12 OS=Homo sapiens GN=ANKRD12 PE=1 SV=3	1	1.75757	0.741889	2.20137	1.09602	1.27475	1.37776	1.13152	0.960018	1.02914	6.47138
Q9Y4D7	Plexin-D1 OS=Homo sapiens GN=PLXND1 PE=1 SV=3	1	0.800567	0.684821	0.896559	0.820294	1.07299	0.793258	0.991057	0.863325	0.953216	6.33746
P10124	Serglycin OS=Homo sapiens GN=SRGN PE=1 SV=3	1	0.570519	0.751401	0.440275	0.510099	0.476885	1.74159	0.288733	0.704473	0.911039	6.30656
Q14738	Serine/threonine-protein phosphatase 2A 56 kDa regulatory subunit delta isoform OS=Homo sapiens GN=PPP2R5D PE=1 SV=1	1	1.01221	0.846515	1.09668	1.02709	1.05465	0.787294	0.905217	0.828792	1.01227	6.2839
P55058	Phospholipid transfer protein OS=Homo sapiens GN=PLTP PE=1 SV=1	1	0.91099	0.81798	1.02464	1.0133	0.907915	0.566613	0.944235	0.739006	0.902603	6.27705
O14498	Immunoglobulin superfamily containing leucine-rich repeat protein OS=Homo sapiens GN=ISLR PE=2 SV=1	1	1.48151	1.47427	1.09668	1.71641	1.27475	1.44934	1.2954	1.89241	1.00383	6.19548
Q9HCQ7	RFRP_HUMAN FMRFamide-related peptides	1	0.828173	0.741889	1.42489	2.19894	0.495227	1.16305	0.608681	0.939298	1.14723	6.06721
Q9H4A9	Dipeptidase 2 OS=Homo sapiens GN=DPEP2 PE=1 SV=2	1	1.02141	0.627752	1.2808	0.8134	0.788694	1.0378	0.827181	0.897858	0.944781	5.99826
P13473	Lysosome-associated membrane glycoprotein 2 OS=Homo sapiens GN=LAMP2 PE=1 SV=2	1	0.993807	0.646775	0.984614	1.00641	0.972111	0.650114	0.756949	0.725193	0.818248	5.985
P24821	Tenascin OS=Homo sapiens GN=TNC PE=1 SV=3	1	0.745355	0.741889	0.76848	0.882333	1.19221	1.33601	1.12372	1.40204	1.02914	5.91506
P23083	Ig heavy chain V-I region V35 OS=Homo sapiens PE=1 SV=1	1	0.782163	1.29355	0.904564	1.30282	0.696986	0.72765	0.827181	0.75282	0.85199	5.72823
O15394	Neural cell adhesion molecule 2 OS=Homo sapiens GN=NCAM2 PE=1 SV=2	1	1.16864	1.09381	1.07267	0.916799	1.15553	1.09148	1.02227	0.980737	0.919474	5.69828
O95967	EGF-containing fibulin-like extracellular matrix protein 2 OS=Homo sapiens GN=EFEMP2 PE=1 SV=3	1	1.36188	1.20795	1.30481	0.930585	1.25641	1.10937	0.788164	1.47801	1.05444	5.67867
Q9ULJ1	Outer dense fiber protein 2-like OS=Homo sapiens GN=ODF2L PE=2 SV=2	1	0.800567	0.532638	0.760475	0.875439	1.03631	0.858866	0.452609	0.980737	0.986959	5.64205
P58546	Myotrophin OS=Homo sapiens GN=MTPN PE=1 SV=2	1	0.791365	1.12235	0.744465	0.999517	0.733669	1.25848	0.733538	1.11196	0.978523	5.6345
Q08379	Golgin subfamily A member 2 OS=Homo sapiens GN=GOLGA2 PE=1 SV=3	1	0.892586	0.694332	0.848529	0.861653	1.1005	0.972188	1.01447	1.09124	0.978523	5.53766
P12110	Collagen alpha-2(VI) chain OS=Homo sapiens GN=COL6A2 PE=1 SV=4	1	0.984605	0.95114	0.864539	0.882333	1.28392	0.846937	1.03788	0.766633	0.877297	5.40946
Q8NHM4	Putative trypsin-6 OS=Homo sapiens GN=PRSS3P2 PE=5 SV=2	1	1.09503	1.39818	0.896559	0.627283	0.85289	0.632221	0.881807	0.980737	0.911039	5.3741
C9JEJ2	Choline-phosphate cytidylyltransferase A OS=Homo sapiens GN=PCYT1A PE=1 SV=1	1	0.818971	0.494593	0.880549	0.785828	0.834548	0.59047	0.959843	0.697567	1.00383	5.33837
F6SYF8	Dickkopf-related protein 3 OS=Homo sapiens GN=DKK3 PE=1 SV=1	1	1.16864	0.875049	0.912569	0.861653	0.972111	0.918509	0.858396	1.09815	0.902603	5.26639
Q9P2F9	ZN319_HUMAN Zinc finger protein 319	1	7.28792	2.17811	2.41751	0.806507	3.28317	3.02989	1.52951	1.60233	1.46778	5.25707
P15291	Beta-1,4-galactosyltransferase 1 OS=Homo sapiens GN=B4GALT1 PE=1 SV=5	1	0.956999	1.24599	0.904564	0.985731	0.990453	0.703793	0.991057	0.966924	0.936345	5.15752
Q15428	Splicing factor 3A subunit 2 OS=Homo sapiens GN=SF3A2 PE=1 SV=2	1	0.791365	0.580195	0.832519	0.647963	1.24724	1.46723	1.19395	1.18794	0.995394	5.11899
Q99497	Protein deglycase DJ-1 OS=Homo sapiens GN=PARK7 PE=1 SV=2	1	0.699346	0.846515	0.832519	0.999517	0.623619	1.43144	0.678913	1.62996	0.835119	4.77115
P61158	Actin-related protein 3 OS=Homo sapiens GN=ACTR3 PE=1 SV=3	1	0.947798	1.20795	0.70444	1.19253	0.623619	2.05173	0.616484	1.08434	0.860425	4.77068
P23470	Receptor-type tyrosine-protein phosphatase gamma OS=Homo sapiens GN=PTPRG PE=1 SV=4	1	1.34348	0.741889	0.792495	0.654856	1.93505	1.0199	0.733538	0.587061	1.18941	4.76976
P08514	Integrin alpha-IIb OS=Homo sapiens GN=ITGA2B PE=1 SV=3	1	1.23306	1.13186	1.00863	0.778934	0.715327	3.14917	0.600877	1.03599	1.00383	4.70469
P41159	Leptin OS=Homo sapiens GN=LEP PE=1 SV=1	1	1.69315	0.675309	2.05728	1.45447	1.85251	0.811151	0.998861	0.925485	1.21472	4.66747
Q6PJP8	DCR1A_HUMAN DNA cross-link repair 1A protein	1	0.874182	2.17811	0.472295	1.24078	0.898745	0.429433	2.08356	1.02908	1.01227	4.65164
Q09666	Neuroblast differentiation-associated protein AHNAK OS=Homo sapiens GN=AHNAK PE=1 SV=2	1	1.13184	0.865537	0.808505	0.572138	1.11885	1.69387	0.952039	0.524902	1.05444	4.45912
P07437	Tubulin beta chain OS=Homo sapiens GN=TUBB PE=1 SV=2	1	0.984605	0.856026	0.864539	0.83408	0.907915	2.48117	0.546252	1.47801	0.877297	4.18033
P05067	Amyloid beta A4 protein OS=Homo sapiens GN=APP PE=1 SV=3	1	0.929394	0.998697	0.67242	0.710002	0.752011	1.92648	0.47602	1.02218	0.953216	4.1216
A0A0D9SFM0	E3 ubiquitin-protein ligase SHPRH OS=Homo sapiens GN=SHPRH PE=1 SV=1	1	1.26986	0.675309	1.32082	0.889226	1.75163	1.09744	1.62315	1.01527	1.14723	4.08499
Q05315	Galectin-10 OS=Homo sapiens GN=CLC PE=1 SV=3	1	0.487702	0.323388	3.21801	4.4806	0.486056	0.423469	0.491627	1.47111	0.944781	4.01173
Q16787	Laminin subunit alpha-3 OS=Homo sapiens GN=LAMA3 PE=1 SV=2	1	1.06742	0.760912	1.03264	0.565244	1.07299	1.43144	1.24077	0.897858	0.986959	3.98847
P14209	CD99 antigen OS=Homo sapiens GN=CD99 PE=1 SV=1	1	0.763759	0.561173	0.648405	0.454953	1.41231	0.858866	1.5139	0.849512	0.919474	3.78808
X5DQS5	Cell adhesion molecule 1 (Fragment) OS=Homo sapiens GN=CADM1 PE=1 SV=1	1	1.26066	0.656287	1.20875	0.909906	1.23807	0.805187	1.41245	1.0429	1.02914	3.65119
Q96H78	Solute carrier family 25 member 44 OS=Homo sapiens GN=SLC25A44 PE=2 SV=1	1	1.38029	0.875049	1.32883	1.39932	0.348493	0.244538	0.374573	0.290077	1.00383	3.59009
O95497	Pantetheinase OS=Homo sapiens GN=VNN1 PE=1 SV=2	1	0.67174	0.456547	0.616385	0.64107	0.962941	0.542755	1.02227	0.635407	0.995394	3.57172
P30041	Peroxiredoxin-6 OS=Homo sapiens GN=PRDX6 PE=1 SV=3	1	0.726951	1.17941	1.08868	1.75088	0.678644	1.91455	0.710128	2.08579	1.15567	3.56038
P15907	Beta-galactoside alpha-2,6-sialyltransferase 1 OS=Homo sapiens GN=ST6GAL1 PE=1 SV=1	1	1.02141	0.256808	2.20137	0.758255	0.788694	1.31216	0.468216	0.462742	0.809812	3.55385
P78316	NOP14_HUMAN Nucleolar protein 14	1	1.38949	0.618241	1.52095	0.930585	1.3206	1.17498	0.874003	0.773539	1.04601	3.54667
Q12912	Lymphoid-restricted membrane protein OS=Homo sapiens GN=LRMP PE=1 SV=3	1	0.423288	0.34241	1.25678	1.47515	0.247613	0.614328	0.69452	1.56089	1.05444	3.54056
P51948	CDK-activating kinase assembly factor MAT1 OS=Homo sapiens GN=MNAT1 PE=1 SV=1	1	0.736153	0.399479	0.848529	0.64107	0.486056	0.393647	0.491627	0.359143	0.92791	3.49457
A0A0C4DGQ5	Calpain small subunit 1 OS=Homo sapiens GN=CAPNS1 PE=1 SV=1	1	1.09503	0.989186	1.52895	0.696216	1.11885	1.99806	0.991057	2.23774	0.826683	3.40804
Q66GS9	CP135_HUMAN Centrosomal protein of 135 kDa	1	0.855778	0.656287	0.848529	1.0133	1.20138	0.602399	0.803771	0.842605	0.970088	3.33319
Q86U17	Serpin A11 OS=Homo sapiens GN=SERPINA11 PE=2 SV=2	1	1.18705	0.637264	1.04065	0.944372	1.20138	0.870794	0.866199	0.870232	0.961652	3.31712
P24387	Corticotropin-releasing factor-binding protein OS=Homo sapiens GN=CRHBP PE=1 SV=2	1	1.4355	0.732378	1.63302	0.978838	1.33895	1.03183	1.0925	1.06362	0.995394	3.3106
P19021	Peptidyl-glycine alpha-amidating monooxygenase OS=Homo sapiens GN=PAM PE=1 SV=2	1	1.23306	0.703844	1.07267	0.909906	0.999624	0.703793	0.967646	0.939298	0.953216	3.27492
B1AK44	Mitotic spindle assembly checkpoint protein MAD2B OS=Homo sapiens GN=MAD2L2 PE=1 SV=1	1	1.9232	1.64547	1.45691	1.68884	2.56784	1.05569	1.47488	1.65758	1.11349	3.21184
Q9NR09	Baculoviral IAP repeat-containing protein 6 OS=Homo sapiens GN=BIRC6 PE=1 SV=2	1	1.29747	0.589707	1.53696	0.992624	0.807036	1.07358	0.58527	1.17412	0.894168	3.1736
Q9UKX2	MYH2_HUMAN Myosin-2	1	0.4785	0.304365	0.62439	0.668643	0.541081	0.334003	0.413591	0.331517	0.826683	3.15709
Q9NQ11	Probable cation-transporting ATPase 13A2 OS=Homo sapiens GN=ATP13A2 PE=1 SV=2	1	1.04902	0.47557	1.38486	0.716895	0.779523	1.57459	0.827181	0.704473	1.11349	3.07
B8ZWD1	Acyl-CoA-binding protein OS=Homo sapiens GN=DBI PE=1 SV=1	1	1.20545	0.741889	1.80112	1.15806	0.834548	1.44934	0.998861	1.92694	1.00383	2.99908
C9J2H1	Inter-alpha-trypsin inhibitor heavy chain H5 OS=Homo sapiens GN=ITIH5 PE=1 SV=2	1	0.901788	0.808469	0.60838	2.17826	0.797865	0.709757	1.43586	1.11196	0.961652	2.95022
Q92569	Phosphatidylinositol 3-kinase regulatory subunit gamma OS=Homo sapiens GN=P55G	1	0.570519	5.64977	0.22414	0.255049	0.394347	1.1034	0.624288	0.393676	0.936345	2.8877
Q8NDV3	Structural maintenance of chromosomes protein 1B OS=Homo sapiens GN=SMC1B PE=2 SV=2	1	1.19625	0.646775	2.01726	0.765148	1.00879	0.650114	1.11591	0.642314	1.01227	2.76617
P27105	Erythrocyte band 7 integral membrane protein OS=Homo sapiens GN=STOM PE=1 SV=3	1	1.23306	1.01772	0.78449	0.682429	0.752011	2.37381	0.663306	0.932391	0.809812	2.72033
A7E2F4	Golgin subfamily A member 8A OS=Homo sapiens GN=GOLGA8A PE=2 SV=3	1	1.16864	0.741889	1.08067	0.765148	1.32978	0.614328	0.944235	1.02218	1.07131	2.71877
A0A087WZE4	Spectrin alpha chain, erythrocytic 1 OS=Homo sapiens GN=SPTA1 PE=1 SV=1	1	0.938596	0.903583	0.928579	1.02709	0.95377	0.560648	0.905217	0.842605	0.953216	2.68445
Q9UKY1	Zinc fingers and homeoboxes protein 1 OS=Homo sapiens GN=ZHX1 PE=1 SV=1	1	0.855778	0.722866	0.584365	0.847867	1.64158	0.483112	1.53731	0.704473	0.85199	2.65979
O14578	CTRO_HUMAN Citron Rho-interacting kinase	1	0.892586	0.856026	0.744465	0.889226	1.35729	0.41154	0.998861	0.842605	0.970088	2.63404
P08567	Pleckstrin OS=Homo sapiens GN=PLEK PE=1 SV=3	1	1.55512	1.78814	1.06466	0.847867	0.917086	2.4931	0.702324	0.918578	1.09662	2.62788
O95453	Poly(A)-specific ribonuclease PARN OS=Homo sapiens GN=PARN PE=1 SV=1	1	3.01823	1.12235	4.44277	1.10292	2.64121	3.85297	1.9587	1.60233	1.44248	2.61909
Q6PJI9	WDR59_HUMAN WD repeat-containing protein 59	1	0.67174	0.894072	0.600375	0.565244	1.17387	0.471183	1.00666	0.593968	0.978523	2.49524
Q13609	Deoxyribonuclease gamma OS=Homo sapiens GN=DNASE1L3 PE=1 SV=1	1	1.05822	0.494593	1.62501	0.654856	0.816207	0.900616	0.710128	0.663034	0.995394	2.48215
P40925	Malate dehydrogenase, cytoplasmic OS=Homo sapiens GN=MDH1 PE=1 SV=4	1	0.726951	0.751401	1.1207	0.937478	0.577764	1.32408	0.803771	1.69902	1.0207	2.47396
P21439-2	MDR3_HUMAN Isoform 2 of Multidrug resistance protein 3	1	0.818971	1.17941	0.52833	0.62039	0.962941	2.04577	0.421394	0.946204	1.07975	2.44028
A6NC48	ADP-ribosyl cyclase/cyclic ADP-ribose hydrolase 2 OS=Homo sapiens GN=BST1 PE=1 SV=1	1	1.98761	0.760912	2.02526	0.861653	1.94422	2.46327	1.40465	1.28463	1.23159	2.43999
A0A0J9YXN7	Perilipin-4 OS=Homo sapiens GN=PLIN4 PE=1 SV=1	1	1.28827	0.646775	0.952594	1.10981	1.12802	0.691864	0.795967	0.856419	0.970088	2.39443
A0A087WY85	Ubiquitin-conjugating enzyme E2 D3 OS=Homo sapiens GN=UBE2D3 PE=1 SV=1	1	0.920192	0.837003	1.04065	0.999517	0.95377	1.77737	0.772556	1.24319	1.20628	2.22821
P29279	Connective tissue growth factor OS=Homo sapiens GN=CTGF PE=1 SV=2	1	3.62556	1.04625	5.13921	0.847867	2.12764	1.98613	1.74801	3.70885	0.986959	2.15779
Q5JQC9	A-kinase anchor protein 4 OS=Homo sapiens GN=AKAP4 PE=1 SV=1	1	0.86498	2.43492	0.664415	0.806507	1.27475	0.811151	1.39684	1.26391	0.970088	2.01149

## Sheet: Supplementary Table S4B
Supplementary Table S4B
Accession	Description	# Unique Peptides	Ratios: (BCT_C_NI) / (PooledControl)	Ratios: (BCT_C_PIC) / (PooledControl)	Ratios: (EDTA_C_NI) / (PooledControl)	Ratios: (EDTA_C_PIC) / (PooledControl)	Ratios: (BCT_HC_NI) / (PooledControl)	Ratios: (BCT_HC_PIC) / (PooledControl)	Ratios: (EDTA_HC_NI) / (PooledControl)	Ratios: (EDTA_HC_PIC) / (PooledControl)	Ratios: (PooledControl) / (PooledControl)	Sequest HT Score
P01024	Complement C3 OS=Homo sapiens GN=C3 PE=1 SV=2	177	0.98033	1.0002	1.00239	0.986937	0.952909	0.80151	0.952014	0.948003	0.982893	5404.06
P02768	Serum albumin OS=Homo sapiens GN=ALB PE=1 SV=2	100	1.11737	1.10548	0.770352	0.698618	1.50693	1.26461	0.919924	0.83777	1.01078	10649
P02751	Fibronectin OS=Homo sapiens GN=FN1 PE=1 SV=4	96	0.832754	0.536949	0.658976	0.554459	0.764543	0.837133	0.812956	0.83777	0.989864	1208.15
P01023	Alpha-2-macroglobulin OS=Homo sapiens GN=A2M PE=1 SV=3	95	1.29657	1.34764	1.46645	1.24199	1.00831	1.1043	0.89853	1.01414	0.996835	6395.08
P00450	Ceruloplasmin OS=Homo sapiens GN=CP PE=1 SV=1	80	1.12791	1.15813	1.17873	1.14219	0.853186	0.935095	0.770169	0.914933	0.989864	2508.38
P02787	Serotransferrin OS=Homo sapiens GN=TF PE=1 SV=3	71	1.02249	1.05284	0.946697	1.14219	1.00831	1.07759	0.984105	1.14642	0.989864	8773.3
B4E1Z4	Uncharacterized protein OS=Homo sapiens PE=1 SV=1	69	1.08574	1.05284	1.02095	1.24199	0.720222	0.650114	0.780866	0.8047	0.968952	2325.82
E7ETN3	Uncharacterized protein OS=Homo sapiens PE=4 SV=1	68	1.0752	1.05284	1.02095	1.2309	0.720222	0.650114	0.780866	0.8047	0.968952	1967.76
P02671	Fibrinogen alpha chain OS=Homo sapiens GN=FGA PE=1 SV=2	66	1.2017	1.0739	1.06735	1.07565	0.797784	0.828227	0.802259	0.782654	0.989864	3749.95
P01042	Kininogen-1 OS=Homo sapiens GN=KNG1 PE=1 SV=2	63	0.896001	0.884387	0.900291	0.986937	0.941828	0.997435	0.930621	1.08028	0.989864	2185.47
P00747	Plasminogen OS=Homo sapiens GN=PLG PE=1 SV=2	63	0.98033	0.884387	0.918853	1.0202	0.897507	0.819322	0.941317	0.981073	0.989864	1483.87
Q14624	Inter-alpha-trypsin inhibitor heavy chain H4 OS=Homo sapiens GN=ITIH4 PE=1 SV=4	60	1.05412	1.08443	1.04879	1.06456	0.886427	0.837133	0.823653	0.859817	0.989864	1435.4
P02675	Fibrinogen beta chain OS=Homo sapiens GN=FGB PE=1 SV=2	58	1.17007	1.06337	1.07664	1.06456	0.808864	0.854944	0.823653	0.793677	0.989864	3427.19
P06727	Apolipoprotein A-IV OS=Homo sapiens GN=APOA4 PE=1 SV=3	57	0.80113	0.831745	0.733226	0.887134	1.241	1.37147	1.16595	1.422	0.989864	1774.16
P13671	Complement component C6 OS=Homo sapiens GN=C6 PE=1 SV=3	50	1.18061	1.06337	1.02095	1.28634	0.808864	0.65902	0.952014	0.90391	0.982893	561.522
P02774	Vitamin D-binding protein OS=Homo sapiens GN=GC PE=1 SV=1	49	0.959248	1.0002	0.909572	1.06456	0.941828	1.02415	0.86644	1.05824	0.975923	3318.18
P01031	Complement C5 OS=Homo sapiens GN=C5 PE=1 SV=4	47	1.10682	1.0739	1.13232	0.853867	1.00831	0.935095	1.04829	1.01414	1.01078	333.175
P02790	Hemopexin OS=Homo sapiens GN=HPX PE=1 SV=2	46	0.885459	0.905444	0.863165	0.920402	0.930748	0.944001	0.83435	0.93698	1.01775	2717.12
A0A087WYJ9	Ig mu chain C region OS=Homo sapiens GN=IGHM PE=1 SV=1	46	1.41252	1.44239	1.37364	1.46377	1.09695	1.20227	1.12316	1.19052	0.996835	2100.03
P02647	Apolipoprotein A-I OS=Homo sapiens GN=APOA1 PE=1 SV=1	45	0.906542	0.894916	0.918853	0.94258	0.963989	0.890567	1.04829	1.00312	0.996835	4775.49
P43652	Afamin OS=Homo sapiens GN=AFM PE=1 SV=1	44	0.885459	0.905444	0.82604	0.931491	1.1856	1.16664	1.11247	1.25666	0.982893	708.768
P00738	Haptoglobin OS=Homo sapiens GN=HP PE=1 SV=1	43	1.18061	1.23183	1.21586	1.27526	0.797784	0.899473	0.770169	0.848794	0.996835	5285.44
P19823	Inter-alpha-trypsin inhibitor heavy chain H2 OS=Homo sapiens GN=ITIH2 PE=1 SV=2	43	0.990871	1.01073	1.02095	0.964759	0.941828	0.92619	0.89853	0.948003	0.968952	1097.17
P04003	C4b-binding protein alpha chain OS=Homo sapiens GN=C4BPA PE=1 SV=2	43	0.832754	0.873859	0.909572	0.94258	0.908587	0.837133	1.0055	0.959026	0.982893	880.957
P02748	Complement component C9 OS=Homo sapiens GN=C9 PE=1 SV=2	43	1.09628	1.09496	1.11376	1.15327	0.731302	0.721359	0.738078	0.749584	0.975923	648.097
P08603	Complement factor H OS=Homo sapiens GN=CFH PE=1 SV=4	42	0.969789	0.915973	1.03023	1.06456	0.764543	0.552152	1.23013	0.925957	0.982893	1351.06
P10643	Complement component C7 OS=Homo sapiens GN=C7 PE=1 SV=2	42	1.23332	1.15813	1.14161	1.16436	0.720222	0.632303	0.791562	0.738561	0.982893	595.813
J3QLC9	Haptoglobin (Fragment) OS=Homo sapiens GN=HP PE=1 SV=1	40	1.15953	1.21077	1.21586	1.25308	0.797784	0.899473	0.770169	0.848794	0.996835	4090.12
B4DPQ0	Complement C1r subcomponent OS=Homo sapiens GN=C1R PE=1 SV=1	39	0.959248	0.989672	0.974541	0.986937	0.952909	0.944001	0.855743	0.97005	0.989864	700.593
P07996	Thrombospondin-1 OS=Homo sapiens GN=THBS1 PE=1 SV=2	38	1.12791	0.958086	0.68682	0.609905	1.38504	2.15517	0.59902	0.562188	1.0526	303.079
P04196	Histidine-rich glycoprotein OS=Homo sapiens GN=HRG PE=1 SV=1	35	1.14899	1.01073	1.32723	1.28634	0.808864	0.623397	0.845046	0.90391	0.968952	748.755
P08519	Apolipoprotein(a) OS=Homo sapiens GN=LPA PE=1 SV=1	34	1.40198	1.54768	1.54998	1.51922	1.3518	1.47834	1.42267	1.54326	0.961981	341.295
P10909	Clusterin OS=Homo sapiens GN=CLU PE=1 SV=1	33	1.00141	1.03179	0.974541	1.1311	0.731302	0.80151	0.705988	0.8047	0.968952	704.189
P09871	Complement C1s subcomponent OS=Homo sapiens GN=C1S PE=1 SV=1	33	0.959248	0.989672	0.983823	0.975848	0.952909	1.06868	0.855743	0.981073	0.996835	501.446
P01008	Antithrombin-III OS=Homo sapiens GN=SERPINC1 PE=1 SV=1	32	0.990871	1.03179	0.881728	0.909313	1.01939	1.05977	0.823653	0.925957	0.982893	1000.95
P00734	Prothrombin OS=Homo sapiens GN=F2 PE=1 SV=2	31	0.874918	0.93703	0.807477	0.898224	1.01939	1.00634	0.973408	1.06926	0.982893	1051.1
O75882	Attractin OS=Homo sapiens GN=ATRN PE=1 SV=2	31	0.948707	0.958086	0.918853	0.998026	0.897507	0.881661	0.770169	0.959026	0.975923	284.336
P04275	von Willebrand factor OS=Homo sapiens GN=VWF PE=1 SV=4	31	1.06466	0.947558	0.798196	0.765153	0.897507	1.14883	0.759472	0.8047	1.00381	179.125
A0A024R6I7	Alpha-1-antitrypsin OS=Homo sapiens GN=SERPINA1 PE=1 SV=1	29	0.832754	0.884387	0.946697	0.842778	0.720222	0.80151	0.609717	0.738561	0.989864	4149.12
P19827	Inter-alpha-trypsin inhibitor heavy chain H1 OS=Homo sapiens GN=ITIH1 PE=1 SV=3	29	0.98033	1.02126	1.04879	0.986937	0.963989	0.872756	0.86644	0.914933	0.975923	725.252
E7ETH0	Complement factor I OS=Homo sapiens GN=CFI PE=1 SV=1	29	0.948707	0.958086	0.900291	0.998026	0.897507	0.979624	0.887833	1.00312	0.968952	505.968
P07357	Complement component C8 alpha chain OS=Homo sapiens GN=C8A PE=1 SV=2	29	1.00141	1.0002	0.96526	0.975848	0.930748	0.988529	0.941317	1.03619	0.996835	430.954
P12259	Coagulation factor V OS=Homo sapiens GN=F5 PE=1 SV=4	29	0.98033	1.06337	1.00239	0.986937	0.908587	1.15774	0.994801	1.02517	1.01078	170.125
P01009	Alpha-1-antitrypsin OS=Homo sapiens GN=SERPINA1 PE=1 SV=3	28	0.832754	0.873859	0.928135	0.831688	0.742382	0.828227	0.620414	0.738561	0.989864	4106.12
P02649	Apolipoprotein E OS=Homo sapiens GN=APOE PE=1 SV=1	28	0.590306	0.536949	0.603287	0.632083	0.808864	0.685737	0.930621	0.914933	0.989864	258.689
A0A0U1RR20	Proteoglycan 4 OS=Homo sapiens GN=PRG4 PE=1 SV=1	28	0.727342	0.663291	0.584725	0.820599	1.04155	1.05087	1.36919	1.48814	0.968952	177.088
P05160	Coagulation factor XIII B chain OS=Homo sapiens GN=F13B PE=1 SV=3	27	0.948707	0.968615	0.723945	0.853867	1.03047	1.13102	0.919924	1.04721	1.01078	373.044
H0YAC1	Plasma kallikrein (Fragment) OS=Homo sapiens GN=KLKB1 PE=1 SV=1	27	0.716801	0.652762	0.68682	0.776243	0.98615	0.498718	1.09107	0.948003	0.975923	286.348
P00748	Coagulation factor XII OS=Homo sapiens GN=F12 PE=1 SV=3	26	0.558683	0.579063	0.547599	0.609905	0.975069	1.01525	1.12316	1.15745	1.00381	391.377
C9JC84	Fibrinogen gamma chain OS=Homo sapiens GN=FGG PE=1 SV=1	25	1.21224	1.06337	1.15089	1.0202	0.853186	0.819322	0.791562	0.749584	0.996835	3846.53
P02760	Protein AMBP OS=Homo sapiens GN=AMBP PE=1 SV=1	25	0.959248	1.01073	0.909572	1.00912	0.930748	0.970718	0.877137	0.93698	0.975923	517.479
P05546	Heparin cofactor 2 OS=Homo sapiens GN=SERPIND1 PE=1 SV=3	25	0.906542	0.905444	0.937416	0.842778	0.975069	1.07759	0.823653	0.981073	0.996835	390.19
P02679	Fibrinogen gamma chain OS=Homo sapiens GN=FGG PE=1 SV=3	24	1.21224	1.06337	1.15089	1.03129	0.853186	0.819322	0.791562	0.749584	0.996835	4118.25
P04217	Alpha-1B-glycoprotein OS=Homo sapiens GN=A1BG PE=1 SV=4	24	1.02249	1.11601	0.983823	1.12001	0.864266	0.890567	0.855743	0.925957	0.996835	1591.77
P07225	Vitamin K-dependent protein S OS=Homo sapiens GN=PROS1 PE=1 SV=1	24	0.938165	0.979143	0.96526	1.0202	0.886427	1.05977	0.887833	1.01414	0.989864	411.048
Q14520	Hyaluronan-binding protein 2 OS=Homo sapiens GN=HABP2 PE=1 SV=1	24	0.959248	0.93703	0.863165	0.964759	1.00831	0.988529	0.941317	1.12438	0.989864	201.684
P02749	Beta-2-glycoprotein 1 OS=Homo sapiens GN=APOH PE=1 SV=3	23	1.03304	0.905444	0.733226	0.909313	0.99723	0.846039	1.03759	0.948003	0.968952	724.648
Q06033	Inter-alpha-trypsin inhibitor heavy chain H3 OS=Homo sapiens GN=ITIH3 PE=1 SV=2	23	1.15953	1.23183	1.29939	1.21981	0.598338	0.632303	0.588323	0.650374	1.01775	256.101
Q16610	Extracellular matrix protein 1 OS=Homo sapiens GN=ECM1 PE=1 SV=2	23	1.09628	1.04231	0.946697	1.0202	0.98615	0.988529	0.952014	1.01414	0.982893	255.069
P04220	Ig mu heavy chain disease protein OS=Homo sapiens PE=1 SV=1	22	1.41252	1.48451	1.45717	1.47486	1.09695	1.20227	1.11247	1.19052	1.01078	892.726
P04004	Vitronectin OS=Homo sapiens GN=VTN PE=1 SV=1	22	0.885459	0.884387	0.891009	0.931491	1.00831	0.899473	0.973408	0.981073	1.01078	561.422
O43866	CD5 antigen-like OS=Homo sapiens GN=CD5L PE=1 SV=1	22	1.32819	1.35817	1.32723	1.53031	1.06371	1.13993	1.13386	1.20154	1.00381	521.974
P05155	Plasma protease C1 inhibitor OS=Homo sapiens GN=SERPING1 PE=1 SV=2	22	1.04358	1.13707	1.08592	1.09783	0.764543	1.04196	0.855743	1.03619	0.961981	449.172
P02753	Retinol-binding protein 4 OS=Homo sapiens GN=RBP4 PE=1 SV=3	21	0.706259	0.73699	0.723945	0.687529	1.10803	1.13993	0.930621	1.11335	1.00381	624.392
P08697	Alpha-2-antiplasmin OS=Homo sapiens GN=SERPINF2 PE=1 SV=3	21	0.811671	0.768575	0.788914	0.853867	0.975069	0.854944	0.877137	0.959026	0.975923	424.467
P23142	Fibulin-1 OS=Homo sapiens GN=FBLN1 PE=1 SV=4	21	1.04358	1.06337	0.946697	1.14219	0.930748	0.979624	0.89853	1.00312	0.989864	287.919
P00742	Coagulation factor X OS=Homo sapiens GN=F10 PE=1 SV=2	21	0.843295	0.810688	0.82604	0.909313	0.919668	0.988529	0.791562	1.01414	0.982893	180.024
P51884	Lumican OS=Homo sapiens GN=LUM PE=1 SV=2	20	0.959248	0.968615	0.983823	0.975848	0.975069	1.07759	0.877137	1.02517	0.989864	246.012
O14791	Apolipoprotein L1 OS=Homo sapiens GN=APOL1 PE=1 SV=5	20	0.917083	0.968615	0.946697	1.00912	0.908587	1.01525	0.855743	1.00312	0.982893	177.491
Q9Y6R7	IgGFc-binding protein OS=Homo sapiens GN=FCGBP PE=1 SV=3	20	0.98033	0.968615	0.928135	0.931491	1.01939	1.43381	1.0055	0.981073	1.02472	95.3378
P02750	Leucine-rich alpha-2-glycoprotein OS=Homo sapiens GN=LRG1 PE=1 SV=2	19	1.0752	1.0739	1.13232	1.07565	0.6759	0.667925	0.631111	0.716514	0.968952	465.156
P80108	Phosphatidylinositol-glycan-specific phospholipase D OS=Homo sapiens GN=GPLD1 PE=1 SV=3	19	0.885459	0.947558	0.891009	0.975848	1.241	1.29132	1.13386	1.3228	1.00381	168.988
P01833	Polymeric immunoglobulin receptor OS=Homo sapiens GN=PIGR PE=1 SV=4	19	1.2017	1.26341	1.21586	1.18654	1.09695	1.22898	1.09107	1.2787	1.01078	123.988
A0A087WYC5	Ig gamma-1 chain C region OS=Homo sapiens GN=IGHG1 PE=1 SV=1	18	1.23332	1.18971	1.16017	1.12001	1.11911	0.721359	1.31571	1.08028	0.989864	2366.12
P36955	Pigment epithelium-derived factor OS=Homo sapiens GN=SERPINF1 PE=1 SV=4	18	0.769506	0.789632	0.779633	0.776243	0.975069	1.05977	1.11247	1.10233	0.982893	216.229
P25311	Zinc-alpha-2-glycoprotein OS=Homo sapiens GN=AZGP1 PE=1 SV=2	17	0.811671	0.831745	0.696101	0.842778	0.908587	0.997435	0.86644	1.06926	0.989864	690.946
A0A0A0MS09	Ig delta chain C region (Fragment) OS=Homo sapiens GN=IGHD PE=1 SV=1	17	0.780048	0.821217	0.742508	0.831688	1.77285	1.5674	1.80776	1.86294	1.01078	210.125
P49747	Cartilage oligomeric matrix protein OS=Homo sapiens GN=COMP PE=1 SV=2	17	0.885459	0.915973	0.816758	0.920402	1.16343	1.28242	1.11247	1.35586	0.996835	153.96
P27918	Properdin OS=Homo sapiens GN=CFP PE=1 SV=2	17	0.959248	0.810688	0.742508	0.998026	0.941828	0.952907	1.51894	1.17949	0.982893	139.041
P00488	Coagulation factor XIII A chain OS=Homo sapiens GN=F13A1 PE=1 SV=4	17	0.853836	0.905444	0.714664	0.776243	0.98615	1.1043	0.855743	0.948003	1.01775	115.874
G3XAK1	Hepatocyte growth factor-like protein OS=Homo sapiens GN=MST1 PE=1 SV=1	17	1.19115	1.11601	1.14161	1.27526	1.06371	0.756982	1.16595	0.97005	1.01775	85.9526
P05543	Thyroxine-binding globulin OS=Homo sapiens GN=SERPINA7 PE=1 SV=2	16	1.15953	1.2213	1.20657	1.08674	0.99723	1.0954	0.802259	1.01414	0.961981	209.954
Q86VB7	Scavenger receptor cysteine-rich type 1 protein M130 OS=Homo sapiens GN=CD163 PE=1 SV=2	16	1.05412	1.03179	0.955979	1.06456	0.819945	0.935095	0.83435	0.93698	0.961981	81.8072
P02766	Transthyretin OS=Homo sapiens GN=TTR PE=1 SV=1	15	0.727342	0.768575	0.677538	0.80951	1.07479	1.18445	0.909227	1.1354	0.961981	1520.25
P20742	Pregnancy zone protein OS=Homo sapiens GN=PZP PE=1 SV=4	15	0.242447	0.252682	0.259878	0.299408	0.210526	0.222642	0.181845	0.176373	0.975923	556.523
Q96PD5	N-acetylmuramoyl-L-alanine amidase OS=Homo sapiens GN=PGLYRP2 PE=1 SV=1	15	1.02249	1.0739	0.918853	1.07565	0.963989	0.899473	1.03759	1.02517	0.996835	253.581
P05452	Tetranectin OS=Homo sapiens GN=CLEC3B PE=1 SV=3	15	1.01195	1.04231	0.974541	1.0202	1.14127	1.18445	1.0055	1.23461	1.01078	250.834
P07358	Complement component C8 beta chain OS=Homo sapiens GN=C8B PE=1 SV=3	15	0.959248	0.958086	0.909572	0.898224	0.875346	0.783699	1.14456	0.97005	1.01775	164.614
P00740	Coagulation factor IX OS=Homo sapiens GN=F9 PE=1 SV=2	15	0.843295	0.873859	0.863165	0.876045	0.853186	1.1043	0.738078	0.992096	0.989864	121.608
P35858	Insulin-like growth factor-binding protein complex acid labile subunit OS=Homo sapiens GN=IGFALS PE=1 SV=1	15	0.758965	0.873859	0.751789	0.665351	1.03047	1.00634	0.984105	0.93698	0.989864	117.857
P29622	Kallistatin OS=Homo sapiens GN=SERPINA4 PE=1 SV=3	15	0.938165	0.926501	0.909572	0.864956	1.05263	0.988529	1.0055	1.09131	0.913185	112.95
P32119	Peroxiredoxin-2 OS=Homo sapiens GN=PRDX2 PE=1 SV=5	15	0.5376	0.558006	0.937416	0.876045	0.919668	1.13102	1.21943	1.3228	0.961981	76.85
Q9UGM5	Fetuin-B OS=Homo sapiens GN=FETUB PE=1 SV=2	14	0.98033	0.989672	0.955979	0.94258	1.03047	0.997435	0.89853	1.09131	0.982893	127.829
Q08380	Galectin-3-binding protein OS=Homo sapiens GN=LGALS3BP PE=1 SV=1	14	0.706259	0.747518	0.751789	0.787332	0.775623	0.837133	0.705988	0.760607	1.02472	102.146
Q15582	Transforming growth factor-beta-induced protein ig-h3 OS=Homo sapiens GN=TGFBI PE=1 SV=1	14	1.03304	0.989672	0.955979	0.975848	0.99723	0.970718	0.89853	1.06926	0.975923	101.217
P06276	Cholinesterase OS=Homo sapiens GN=BCHE PE=1 SV=1	14	0.917083	0.947558	0.974541	0.94258	1.17452	1.38038	1.05898	1.24563	1.00381	99.5969
P98160	Basement membrane-specific heparan sulfate proteoglycan core protein OS=Homo sapiens GN=HSPG2 PE=1 SV=4	14	1.06466	1.06337	1.00239	1.00912	0.952909	1.00634	0.909227	1.01414	0.989864	62.1368
P03951	Coagulation factor XI OS=Homo sapiens GN=F11 PE=1 SV=1	14	0.874918	0.852802	0.816758	0.920402	0.963989	0.712454	1.37989	1.12438	0.982893	60.1254
C9JF17	Apolipoprotein D (Fragment) OS=Homo sapiens GN=APOD PE=1 SV=1	13	0.80113	0.873859	0.863165	0.853867	1.2964	1.34476	1.16595	1.30075	1.00381	354.274
P22792	Carboxypeptidase N subunit 2 OS=Homo sapiens GN=CPN2 PE=1 SV=3	13	0.927624	0.989672	0.983823	0.953669	0.952909	1.08649	0.877137	1.01414	1.02472	233.2
Q04756	Hepatocyte growth factor activator OS=Homo sapiens GN=HGFAC PE=1 SV=1	13	0.98033	1.03179	0.993104	1.0202	0.797784	0.837133	0.791562	0.83777	0.989864	93.215
Q9NQ79	Cartilage acidic protein 1 OS=Homo sapiens GN=CRTAC1 PE=1 SV=2	13	1.18061	1.10548	1.0952	1.08674	0.99723	1.03306	0.930621	1.00312	1.00381	67.3055
P01591	Immunoglobulin J chain OS=Homo sapiens GN=JCHAIN PE=1 SV=4	12	1.33873	1.47398	1.35508	1.56357	1.09695	1.26461	1.14456	1.26768	0.989864	205.25
P15169	Carboxypeptidase N catalytic chain OS=Homo sapiens GN=CPN1 PE=1 SV=1	12	1.10682	1.0002	1.11376	1.05347	0.930748	0.810416	0.973408	0.914933	0.989864	90.6666
P19320	Vascular cell adhesion protein 1 OS=Homo sapiens GN=VCAM1 PE=1 SV=1	12	1.02249	1.18971	1.06735	1.15327	0.775623	0.92619	0.780866	0.93698	0.989864	58.6796
P01769	Ig heavy chain V-III region GA OS=Homo sapiens PE=1 SV=1	12	0.938165	0.979143	1.00239	0.953669	1.41828	1.22008	1.20874	1.41098	0.948039	20.1202
A0A075B6N8	Ig gamma-3 chain C region (Fragment) OS=Homo sapiens GN=IGHG3 PE=1 SV=1	11	0.569224	0.526421	0.491911	0.554459	1.07479	0.721359	1.3371	1.08028	1.01078	1105.17
P01859	Ig gamma-2 chain C region OS=Homo sapiens GN=IGHG2 PE=1 SV=2	11	0.569224	0.579063	0.566162	0.609905	1.15235	0.703548	1.25152	1.01414	1.02472	1025.93
P01019	Angiotensinogen OS=Homo sapiens GN=AGT PE=1 SV=1	11	0.748424	0.821217	0.798196	0.820599	0.98615	1.03306	0.855743	1.02517	0.975923	250.428
Q9NZP8	Complement C1r subcomponent-like protein OS=Homo sapiens GN=C1RL PE=1 SV=2	11	0.938165	0.968615	0.937416	0.94258	0.908587	0.961812	0.823653	0.992096	0.961981	172.844
P08185	Corticosteroid-binding globulin OS=Homo sapiens GN=SERPINA6 PE=1 SV=1	11	0.969789	0.947558	0.983823	0.831688	0.941828	1.06868	0.738078	0.925957	0.948039	155.361
P08571	Monocyte differentiation antigen CD14 OS=Homo sapiens GN=CD14 PE=1 SV=2	11	1.05412	1.05284	1.03951	0.94258	0.952909	0.92619	0.909227	0.948003	0.975923	98.0306
P20851	C4b-binding protein beta chain OS=Homo sapiens GN=C4BPB PE=1 SV=1	11	0.80113	0.80016	0.863165	0.94258	0.908587	0.783699	0.984105	0.959026	0.941068	97.0638
P13796	Plastin-2 OS=Homo sapiens GN=LCP1 PE=1 SV=6	11	0.969789	1.01073	0.881728	0.909313	0.975069	1.14883	0.812956	1.05824	1.00381	72.2731
P11021	78 kDa glucose-regulated protein OS=Homo sapiens GN=HSPA5 PE=1 SV=2	11	1.01195	1.03179	0.993104	1.00912	0.897507	0.944001	0.887833	0.948003	0.968952	63.4336
Q14515	SPARC-like protein 1 OS=Homo sapiens GN=SPARCL1 PE=1 SV=2	11	1.02249	1.05284	0.82604	0.898224	1.06371	1.13993	0.919924	0.97005	1.02472	47.4514
O00533	Neural cell adhesion molecule L1-like protein OS=Homo sapiens GN=CHL1 PE=1 SV=4	11	0.917083	0.958086	0.891009	0.887134	0.897507	0.854944	0.780866	0.848794	1.03866	45.1979
A0A087WXL8	Ig gamma-3 chain C region OS=Homo sapiens GN=IGHG3 PE=1 SV=1	10	0.569224	0.526421	0.491911	0.554459	1.07479	0.721359	1.3371	1.08028	1.01078	1154.66
P01011	Alpha-1-antichymotrypsin OS=Homo sapiens GN=SERPINA3 PE=1 SV=2	10	0.948707	0.979143	0.993104	0.964759	0.775623	0.92619	0.748775	0.848794	0.982893	578.784
P07360	Complement component C8 gamma chain OS=Homo sapiens GN=C8G PE=1 SV=3	10	0.843295	0.852802	0.928135	0.80951	0.99723	1.01525	0.930621	1.05824	0.982893	91.5801
P09172	Dopamine beta-hydroxylase OS=Homo sapiens GN=DBH PE=1 SV=3	10	0.758965	0.926501	0.742508	0.731886	1.26316	1.42491	1.06968	1.3228	0.996835	75.8536
Q96KN2	Beta-Ala-His dipeptidase OS=Homo sapiens GN=CNDP1 PE=1 SV=4	10	0.579765	0.631705	0.723945	0.620994	1.07479	1.24679	0.994801	1.11335	1.01078	66.9523
Q96IY4	Carboxypeptidase B2 OS=Homo sapiens GN=CPB2 PE=1 SV=2	10	1.06466	0.989672	1.01167	0.953669	0.919668	0.846039	0.919924	0.90391	1.00381	52.2654
P02786	Transferrin receptor protein 1 OS=Homo sapiens GN=TFRC PE=1 SV=2	10	0.864377	0.80016	0.853884	0.842778	0.952909	0.970718	0.930621	1.01414	0.975923	47.6428
P01876	Ig alpha-1 chain C region OS=Homo sapiens GN=IGHA1 PE=1 SV=2	9	0.843295	0.884387	0.807477	0.986937	1.20776	1.31804	1.20874	1.37791	1.01078	3160.38
A0A0G2JPD4	Ig gamma-4 chain C region (Fragment) OS=Homo sapiens GN=IGHG4 PE=1 SV=2	9	1.41252	1.44239	1.42005	1.30852	1.03047	0.632303	1.24083	0.97005	0.968952	1200.75
P02743	Serum amyloid P-component OS=Homo sapiens GN=APCS PE=1 SV=2	9	0.421647	0.442194	0.48263	0.532281	0.897507	0.952907	0.877137	1.15745	0.961981	281.774
P02654	Apolipoprotein C-I OS=Homo sapiens GN=APOC1 PE=1 SV=1	9	0.737883	0.694876	0.798196	0.80951	0.886427	0.774793	1.10177	0.948003	0.975923	217.768
Q12805	EGF-containing fibulin-like extracellular matrix protein 1 OS=Homo sapiens GN=EFEMP1 PE=1 SV=2	9	1.0752	1.01073	0.937416	1.00912	0.908587	0.944001	0.909227	0.93698	1.01078	151.352
P17936	Insulin-like growth factor-binding protein 3 OS=Homo sapiens GN=IGFBP3 PE=1 SV=2	9	0.853836	0.768575	0.770352	0.920402	0.864266	0.765888	0.994801	0.981073	1.01775	85.4701
P05062	Fructose-bisphosphate aldolase B OS=Homo sapiens GN=ALDOB PE=1 SV=2	9	1.30711	1.33711	1.15089	1.15327	1.27424	1.30913	1.14456	1.24563	1.03866	41.5031
P68871	Hemoglobin subunit beta OS=Homo sapiens GN=HBB PE=1 SV=2	8	0.516518	0.652762	1.03951	1.06456	0.864266	1.05977	1.3478	1.23461	0.989864	716.707
P27169	Serum paraoxonase/arylesterase 1 OS=Homo sapiens GN=PON1 PE=1 SV=3	8	0.906542	0.958086	0.96526	0.876045	1.51801	1.52287	1.18734	1.31177	1.00381	339.838
P06681	Complement C2 OS=Homo sapiens GN=C2 PE=1 SV=2	8	0.885459	0.863331	0.844602	0.920402	0.919668	0.730265	0.952014	0.892887	1.00381	303.471
O95445	Apolipoprotein M OS=Homo sapiens GN=APOM PE=1 SV=2	8	0.843295	0.821217	0.76107	0.765153	1.10803	1.02415	1.10177	1.14642	0.989864	98.9297
P00915	Carbonic anhydrase 1 OS=Homo sapiens GN=CA1 PE=1 SV=2	8	0.379483	0.547478	1.10448	1.1311	0.786704	1.00634	1.20874	1.23461	0.982893	80.8191
P22891	Vitamin K-dependent protein Z OS=Homo sapiens GN=PROZ PE=1 SV=2	8	1.10682	1.21077	1.11376	1.15327	1.05263	1.0954	0.984105	1.10233	1.01078	70.2288
P14151	L-selectin OS=Homo sapiens GN=SELL PE=1 SV=2	8	0.832754	0.884387	0.770352	0.831688	1.09695	1.19336	0.973408	1.26768	0.968952	56.306
P05109	Protein S100-A8 OS=Homo sapiens GN=S100A8 PE=1 SV=1	8	0.305694	0.294796	0.259878	0.343765	0.421053	0.418567	0.395781	0.496048	1.01078	49.0923
P00918	Carbonic anhydrase 2 OS=Homo sapiens GN=CA2 PE=1 SV=2	8	0.44273	0.515893	0.751789	0.776243	0.731302	0.935095	1.06968	1.06926	0.975923	43.8526
O14786	Neuropilin-1 OS=Homo sapiens GN=NRP1 PE=1 SV=3	8	1.10682	1.2213	1.2437	1.12001	0.952909	0.92619	0.83435	0.97005	0.982893	34.1067
P02763	Alpha-1-acid glycoprotein 1 OS=Homo sapiens GN=ORM1 PE=1 SV=1	7	1.00141	1.05284	1.01167	1.0202	0.720222	0.92619	0.641807	0.782654	0.982893	1305.73
P35443	Thrombospondin-4 OS=Homo sapiens GN=THBS4 PE=1 SV=2	7	0.758965	0.810688	0.733226	0.731886	1.03047	1.30913	1.02689	1.17949	1.00381	64.6024
Q02985	Complement factor H-related protein 3 OS=Homo sapiens GN=CFHR3 PE=1 SV=2	7	1.05412	1.02126	1.08592	1.1311	0.742382	0.819322	0.727382	0.848794	1.02472	61.612
A0A087WV75	Neural cell adhesion molecule 1 OS=Homo sapiens GN=NCAM1 PE=1 SV=1	7	0.917083	1.05284	0.918853	1.0202	1.09695	1.22898	0.973408	1.22359	0.975923	59.6713
Q6UXB8	Peptidase inhibitor 16 OS=Homo sapiens GN=PI16 PE=1 SV=1	7	0.790589	0.810688	0.807477	0.842778	0.842105	0.872756	0.770169	0.892887	0.996835	47.6094
P05362	Intercellular adhesion molecule 1 OS=Homo sapiens GN=ICAM1 PE=1 SV=2	7	1.01195	1.0002	0.872446	0.986937	0.797784	0.935095	0.877137	0.959026	1.00381	46.3584
P05154	Plasma serine protease inhibitor OS=Homo sapiens GN=SERPINA5 PE=1 SV=3	7	0.758965	0.810688	0.835321	0.754064	0.975069	0.979624	1.56173	1.44405	1.03866	44.9057
P09486	SPARC OS=Homo sapiens GN=SPARC PE=1 SV=1	7	1.08574	1.04231	0.714664	0.499013	1.57341	2.52921	0.641807	0.628328	1.01775	43.3606
O75636	Ficolin-3 OS=Homo sapiens GN=FCN3 PE=1 SV=2	7	0.832754	0.863331	1.00239	0.798421	1.241	1.23789	0.919924	1.1354	1.01775	39.8619
P33151	Cadherin-5 OS=Homo sapiens GN=CDH5 PE=1 SV=5	7	0.843295	0.894916	0.770352	0.864956	1.03047	1.24679	0.919924	1.25666	0.975923	37.6802
O00187	Mannan-binding lectin serine protease 2 OS=Homo sapiens GN=MASP2 PE=1 SV=4	7	0.832754	0.947558	0.788914	0.80951	1.06371	1.17555	1.02689	1.15745	1.01775	31.8565
P18206	Vinculin OS=Homo sapiens GN=VCL PE=1 SV=4	7	0.674636	0.642234	0.62185	0.975848	0.498615	0.489812	0.577627	0.617304	0.996835	30.8952
P01619	Ig kappa chain V-III region B6 OS=Homo sapiens PE=1 SV=1	7	0.969789	1.02126	0.909572	1.03129	1.10803	1.20227	1.19804	1.28973	1.00381	22.2979
P00739	Haptoglobin-related protein OS=Homo sapiens GN=HPR PE=2 SV=2	6	1.23332	1.26341	1.23442	1.34179	0.908587	1.02415	0.83435	1.01414	1.00381	2811.58
A0A0B4J231	Immunoglobulin lambda-like polypeptide 5 OS=Homo sapiens GN=IGLL5 PE=1 SV=1	6	0.780048	0.715933	0.668257	0.842778	1.00831	1.02415	1.25152	1.31177	1.00381	875.048
P02042	Hemoglobin subunit delta OS=Homo sapiens GN=HBD PE=1 SV=2	6	0.432189	0.610648	0.928135	0.909313	0.897507	1.0954	1.37989	1.11335	0.948039	365.656
P02655	Apolipoprotein C-II OS=Homo sapiens GN=APOC2 PE=1 SV=1	6	0.80113	0.810688	0.705382	0.876045	0.975069	1.06868	0.930621	1.12438	0.989864	283.909
P36980	Complement factor H-related protein 2 OS=Homo sapiens GN=CFHR2 PE=1 SV=1	6	1.01195	1.02126	0.993104	1.12001	0.786704	0.783699	0.823653	0.93698	1.01775	119.178
P48740	Mannan-binding lectin serine protease 1 OS=Homo sapiens GN=MASP1 PE=1 SV=3	6	0.969789	1.0002	0.891009	1.07565	1.07479	1.14883	1.08038	1.21256	0.934097	92.7455
P04180	Phosphatidylcholine-sterol acyltransferase OS=Homo sapiens GN=LCAT PE=1 SV=1	6	0.959248	1.0002	0.928135	0.864956	0.975069	1.12211	0.877137	1.09131	0.996835	87.8976
P43251	Biotinidase OS=Homo sapiens GN=BTD PE=1 SV=2	6	0.874918	0.905444	0.835321	0.887134	0.98615	1.01525	0.877137	1.08028	0.941068	54.9491
P33908	Mannosyl-oligosaccharide 1,2-alpha-mannosidase IA OS=Homo sapiens GN=MAN1A1 PE=1 SV=3	6	1.19115	1.09496	1.14161	1.08674	1.06371	1.01525	0.759472	1.00312	1.01775	52.4212
P49908	Selenoprotein P OS=Homo sapiens GN=SEPP1 PE=1 SV=3	6	0.969789	0.863331	0.872446	1.0202	1.10803	0.997435	1.16595	1.24563	0.982893	50.7237
P04278	Sex hormone-binding globulin OS=Homo sapiens GN=SHBG PE=1 SV=2	6	1.44414	1.32658	1.53142	1.46377	0.819945	0.810416	0.770169	0.83777	0.989864	49.9851
Q92496	Complement factor H-related protein 4 OS=Homo sapiens GN=CFHR4 PE=1 SV=3	6	0.906542	0.884387	0.872446	0.887134	0.952909	0.988529	0.855743	0.90391	0.975923	31.4555
Q8NBP7	Proprotein convertase subtilisin/kexin type 9 OS=Homo sapiens GN=PCSK9 PE=1 SV=3	6	1.08574	1.09496	0.816758	0.909313	1.03047	1.00634	0.930621	0.992096	0.934097	25.168
O75015	Low affinity immunoglobulin gamma Fc region receptor III-B OS=Homo sapiens GN=FCGR3B PE=1 SV=2	6	1.05412	0.958086	0.816758	1.04238	1.03047	1.27351	1.10177	1.31177	1.01775	22.4246
P0C0L5	Complement C4-B OS=Homo sapiens GN=C4B PE=1 SV=2	5	1.01195	0.979143	1.00239	0.909313	0.99723	0.846039	0.855743	0.848794	0.95501	3732.75
P0C0L4	Complement C4-A OS=Homo sapiens GN=C4A PE=1 SV=2	5	0.874918	0.894916	0.881728	0.820599	0.908587	0.730265	0.748775	0.716514	0.927126	3714.07
P01877	Ig alpha-2 chain C region OS=Homo sapiens GN=IGHA2 PE=1 SV=3	5	1.14899	1.17918	1.0952	1.38615	0.764543	0.80151	0.812956	0.848794	0.996835	1790.54
B0YIW2	Apolipoprotein C-III OS=Homo sapiens GN=APOC3 PE=1 SV=1	5	0.80113	0.863331	0.779633	0.931491	1.01939	1.18445	1.04829	1.17949	1.00381	705.062
P69905	Hemoglobin subunit alpha OS=Homo sapiens GN=HBA1 PE=1 SV=2	5	0.505977	0.631705	0.955979	1.04238	0.875346	1.04196	1.35849	1.19052	1.01078	377.465
P19652	Alpha-1-acid glycoprotein 2 OS=Homo sapiens GN=ORM2 PE=1 SV=2	5	0.758965	0.842274	0.983823	0.798421	0.930748	1.04196	0.748775	1.04721	1.01078	373.558
A0A0B4J1U8	Protein IGHV3-7 (Fragment) OS=Homo sapiens GN=IGHV3-7 PE=4 SV=1	5	1.00141	1.04231	1.08592	1.05347	1.17452	1.03306	1.0055	1.12438	0.961981	146.108
P22352	Glutathione peroxidase 3 OS=Homo sapiens GN=GPX3 PE=1 SV=2	5	1.31765	1.16865	1.0952	1.25308	1.06371	1.11321	1.03759	1.14642	0.961981	101.273
A0A096LPE2	Protein SAA2-SAA4 OS=Homo sapiens GN=SAA2-SAA4 PE=4 SV=1	5	0.474353	0.484307	0.584725	0.487924	0.753463	0.53434	1.14456	0.815724	1.00381	86.8748
Q9Y490	Talin-1 OS=Homo sapiens GN=TLN1 PE=1 SV=3	5	0.780048	0.747518	0.714664	1.25308	0.576177	0.605586	0.577627	0.562188	1.03866	55.1724
P06702	Protein S100-A9 OS=Homo sapiens GN=S100A9 PE=1 SV=1	5	0.305694	0.273739	0.27844	0.343765	0.33241	0.32951	0.29951	0.352745	0.989864	54.4081
A0A0A0MS15	Protein IGHV3-49 (Fragment) OS=Homo sapiens GN=IGHV3-49 PE=1 SV=1	5	0.874918	0.894916	0.853884	0.709707	1.25208	1.0954	1.14456	1.26768	1.01775	51.9666
P55290	Cadherin-13 OS=Homo sapiens GN=CDH13 PE=1 SV=1	5	1.06466	1.13707	0.983823	1.07565	1.01939	1.30023	1.13386	1.17949	1.07351	47.5216
A0A075B6K4	HCG2043238 (Fragment) OS=Homo sapiens GN=IGLV3-10 PE=1 SV=1	5	0.463812	0.526421	0.426942	0.554459	1.39612	1.39819	1.47616	1.49917	0.996835	44.9937
P07737	Profilin-1 OS=Homo sapiens GN=PFN1 PE=1 SV=2	5	0.411106	0.515893	0.445505	0.787332	0.33241	0.356227	0.288813	0.352745	0.948039	39.2399
P01616	Ig kappa chain V-II region MIL OS=Homo sapiens PE=1 SV=1	5	0.959248	1.03179	0.983823	1.04238	0.941828	0.988529	1.0055	1.05824	0.948039	36.9575
A0A075B6R9	Protein IGKV2D-24 (Fragment) OS=Homo sapiens GN=IGKV2D-24 PE=4 SV=1	5	0.864377	1.02126	0.993104	0.898224	1.25208	1.1043	1.20874	1.19052	1.00381	35.6927
P43121	Cell surface glycoprotein MUC18 OS=Homo sapiens GN=MCAM PE=1 SV=2	5	0.917083	0.93703	0.816758	0.975848	0.886427	1.02415	0.887833	1.01414	0.95501	32.7118
K7ERG9	Complement factor D OS=Homo sapiens GN=CFD PE=1 SV=1	5	0.98033	0.789632	0.835321	0.953669	0.808864	0.694642	1.09107	0.881863	1.01775	31.9378
Q9UJJ9	N-acetylglucosamine-1-phosphotransferase subunit gamma OS=Homo sapiens GN=GNPTG PE=1 SV=1	5	0.896001	0.863331	0.82604	0.898224	0.98615	0.917284	0.855743	0.925957	0.982893	29.6443
Q07954	Prolow-density lipoprotein receptor-related protein 1 OS=Homo sapiens GN=LRP1 PE=1 SV=2	5	0.927624	1.01073	0.928135	0.853867	1.05263	1.22898	0.909227	1.06926	1.03866	24.6691
Q13201	Multimerin-1 OS=Homo sapiens GN=MMRN1 PE=1 SV=3	5	0.874918	0.958086	0.742508	0.67644	1.30748	1.95925	0.83435	0.749584	1.01078	24.2022
P00441	Superoxide dismutase [Cu-Zn] OS=Homo sapiens GN=SOD1 PE=1 SV=2	5	0.769506	0.80016	0.788914	0.887134	1.03047	0.944001	1.01619	0.992096	0.948039	22.5783
Q9NPY3	Complement component C1q receptor OS=Homo sapiens GN=CD93 PE=1 SV=3	5	0.927624	1.01073	0.788914	1.03129	0.842105	0.935095	0.855743	0.959026	1.03169	21.4545
Q9HDC9	Adipocyte plasma membrane-associated protein OS=Homo sapiens GN=APMAP PE=1 SV=2	5	0.811671	0.873859	0.974541	0.864956	0.753463	0.810416	0.738078	0.892887	0.968952	20.8313
P35555	Fibrillin-1 OS=Homo sapiens GN=FBN1 PE=1 SV=3	5	1.02249	1.0739	1.02095	1.12001	0.875346	0.92619	0.845046	0.881863	0.941068	20.3644
A0A0G2JSC0	Protein IGLV5-45 (Fragment) OS=Homo sapiens GN=IGLV5-45 PE=1 SV=1	5	1.2017	1.25288	1.15089	1.18654	1.26316	1.13993	1.62591	1.45507	0.95501	18.9765
P22692	Insulin-like growth factor-binding protein 4 OS=Homo sapiens GN=IGFBP4 PE=1 SV=2	5	0.938165	0.93703	0.853884	0.986937	0.786704	0.783699	0.83435	0.914933	1.00381	18.3833
P55056	Apolipoprotein C-IV OS=Homo sapiens GN=APOC4 PE=1 SV=1	5	0.685177	0.652762	0.603287	0.787332	0.897507	0.899473	1.15525	1.08028	0.941068	18.2842
P06732	Creatine kinase M-type OS=Homo sapiens GN=CKM PE=1 SV=2	5	0.98033	0.989672	0.900291	0.94258	1.68421	1.888	1.73288	1.87396	1.08746	17.2015
A0A075B6H6	Ig kappa chain C region (Fragment) OS=Homo sapiens GN=IGKC PE=1 SV=1	4	0	0	0	0	0	0	0	0	0	1710.01
C9JPQ9	Fibrinogen gamma chain (Fragment) OS=Homo sapiens GN=FGG PE=1 SV=1	4	0.347859	0.368495	0.232034	1.38615	0.34349	0.151396	0.588323	0.308652	0.948039	1580.25
A0A0D9SG88	Complement factor H OS=Homo sapiens GN=CFH PE=1 SV=1	4	0.959248	0.821217	0.900291	0.887134	1.00831	0.810416	1.6794	1.44405	0.948039	538.96
P06310	Ig kappa chain V-II region RPMI 6410 OS=Homo sapiens PE=4 SV=1	4	1.22278	1.02126	1.02095	1.31961	0.919668	0.872756	1.05898	1.08028	0.95501	107.664
A0A075B6I5	Protein IGLV1-51 (Fragment) OS=Homo sapiens GN=IGLV1-51 PE=1 SV=1	4	1.11737	1.15813	1.03951	1.15327	0.975069	1.05087	1.05898	1.03619	0.996835	104.816
P80748	Ig lambda chain V-III region LOI OS=Homo sapiens PE=1 SV=1	4	0.780048	0.831745	0.779633	0.787332	1.241	1.22898	1.20874	1.35586	0.996835	97.4739
A0A0B4J1X5	Protein IGHV3-74 (Fragment) OS=Homo sapiens GN=IGHV3-74 PE=1 SV=1	4	0.80113	0.80016	0.816758	0.94258	1.22992	1.0954	1.19804	1.16847	1.0526	96.4515
Q15166	Serum paraoxonase/lactonase 3 OS=Homo sapiens GN=PON3 PE=1 SV=3	4	0.716801	0.873859	0.844602	0.842778	1.17452	1.21117	1.06968	1.10233	0.989864	87.6349
P69891	Hemoglobin subunit gamma-1 OS=Homo sapiens GN=HBG1 PE=1 SV=2	4	0.347859	0.463251	0.417661	0.432478	0.531856	0.756982	0.716685	0.727537	0.961981	81.3408
A0A0B4J1V0	Protein IGHV3-15 (Fragment) OS=Homo sapiens GN=IGHV3-15 PE=1 SV=1	4	0.653553	0.73699	0.62185	0.576637	1.3518	1.49615	1.3371	1.31177	1.01078	70.1527
P02747	Complement C1q subcomponent subunit C OS=Homo sapiens GN=C1QC PE=1 SV=3	4	0.790589	0.758046	0.900291	0.964759	0.65374	1.08649	1.36919	1.26768	1.0526	54.014
P02776	Platelet factor 4 OS=Homo sapiens GN=PF4 PE=1 SV=2	4	1.08574	1.01073	0.955979	0.831688	1.4072	2.27985	0.684594	0.661398	1.06654	42.6409
Q9UBX5	Fibulin-5 OS=Homo sapiens GN=FBLN5 PE=1 SV=1	4	1.84471	1.11601	1.02095	1.00912	0.709141	0.703548	1.04829	0.77163	1.02472	35.7347
Q15485	Ficolin-2 OS=Homo sapiens GN=FCN2 PE=1 SV=2	4	1.01195	1.15813	1.32723	0.876045	1.2964	1.42491	1.40128	1.12438	1.00381	30.9158
P01701	Ig lambda chain V-I region NEW OS=Homo sapiens PE=1 SV=1	4	0.695718	0.863331	0.733226	0.864956	1.25208	1.38038	1.47616	1.34484	1.09443	30.6812
P16070	CD44 antigen OS=Homo sapiens GN=CD44 PE=1 SV=3	4	0.853836	0.852802	0.798196	0.898224	0.930748	1.06868	0.86644	1.09131	0.996835	27.7642
P55103	Inhibin beta C chain OS=Homo sapiens GN=INHBC PE=2 SV=1	4	0.906542	1.06337	1.0952	1.24199	1.05263	0.846039	0.887833	0.948003	1.00381	26.598
P12955	Xaa-Pro dipeptidase OS=Homo sapiens GN=PEPD PE=1 SV=3	4	1.01195	1.01073	1.02095	1.03129	1.17452	1.26461	1.0055	1.25666	0.996835	26.4538
Q6UX71	Plexin domain-containing protein 2 OS=Homo sapiens GN=PLXDC2 PE=1 SV=1	4	1.10682	1.0739	1.01167	1.12001	0.886427	0.979624	0.83435	1.04721	1.03169	24.8426
H7BY64	Proline-rich acidic protein 1 OS=Homo sapiens GN=PRAP1 PE=1 SV=1	4	0.737883	0.884387	0.733226	0.776243	1.06371	1.16664	0.994801	1.1354	1.02472	24.2935
A0A0C4DG49	Poliovirus receptor OS=Homo sapiens GN=PVR PE=1 SV=1	4	0.938165	1.0002	0.853884	0.920402	0.919668	1.03306	0.86644	1.02517	1.04563	22.7576
Q9Y5Y7	Lymphatic vessel endothelial hyaluronic acid receptor 1 OS=Homo sapiens GN=LYVE1 PE=1 SV=2	4	0.885459	0.979143	0.798196	0.909313	0.875346	1.1043	0.780866	0.992096	0.975923	21.4268
P01714	Ig lambda chain V-III region SH OS=Homo sapiens PE=1 SV=1	4	0.927624	1.04231	0.974541	0.94258	1.30748	1.27351	1.48685	1.422	1.05957	21.2959
Q9ULI3	Protein HEG homolog 1 OS=Homo sapiens GN=HEG1 PE=1 SV=3	4	0.832754	1.10548	0.835321	0.80951	1.03047	1.31804	1.05898	1.16847	1.02472	21.2658
P67936	Tropomyosin alpha-4 chain OS=Homo sapiens GN=TPM4 PE=1 SV=3	4	0.421647	0.526421	0.426942	0.787332	0.199446	0.231547	0.203239	0.220466	0.87833	19.7211
P15144	Aminopeptidase N OS=Homo sapiens GN=ANPEP PE=1 SV=4	4	0.938165	0.93703	0.900291	0.864956	1.03047	1.1043	0.930621	1.01414	1.02472	19.1089
O00391	Sulfhydryl oxidase 1 OS=Homo sapiens GN=QSOX1 PE=1 SV=3	4	0.927624	0.979143	1.05807	0.831688	0.99723	1.01525	1.26222	1.06926	0.989864	18.1997
P07339	Cathepsin D OS=Homo sapiens GN=CTSD PE=1 SV=1	4	0.843295	1.01073	0.881728	0.876045	0.963989	1.07759	0.802259	0.881863	0.996835	18.0914
P12111	Collagen alpha-3(VI) chain OS=Homo sapiens GN=COL6A3 PE=1 SV=5	4	1.19115	1.48451	1.42933	0.931491	1.17452	1.37147	1.52964	1.21256	1.09443	16.8299
P01854	Ig epsilon chain C region OS=Homo sapiens GN=IGHE PE=1 SV=1	4	0.896001	0.884387	0.788914	0.765153	1.4626	1.52287	1.63661	1.54326	1.03866	15.9733
P18428	Lipopolysaccharide-binding protein OS=Homo sapiens GN=LBP PE=1 SV=3	4	1.08574	1.06337	1.05807	0.953669	0.908587	1.0954	0.877137	0.93698	1.04563	15.3593
Q9NPH3	Interleukin-1 receptor accessory protein OS=Homo sapiens GN=IL1RAP PE=1 SV=2	4	1.03304	1.0739	0.96526	1.05347	0.941828	1.05977	0.930621	1.12438	1.03169	14.7831
P13598	Intercellular adhesion molecule 2 OS=Homo sapiens GN=ICAM2 PE=1 SV=2	4	1.01195	1.03179	1.02095	0.931491	1.04155	1.12211	1.09107	1.21256	1.03866	14.7716
A0A0B4J1Y8	Protein IGLV9-49 OS=Homo sapiens GN=IGLV9-49 PE=1 SV=1	4	1.03304	1.08443	0.872446	0.776243	1.55125	1.5674	1.43337	1.55428	1.09443	14.7018
O43493	Trans-Golgi network integral membrane protein 2 OS=Homo sapiens GN=TGOLN2 PE=1 SV=2	4	0.885459	0.80016	0.751789	0.864956	0.764543	0.881661	0.802259	0.892887	0.941068	14.5993
P01768	Ig heavy chain V-III region CAM OS=Homo sapiens PE=1 SV=1	4	0.98033	0.958086	1.03951	1.03129	1.28532	1.24679	1.14456	1.51019	0.961981
A0A0G2JPR0	Complement C4-A OS=Homo sapiens GN=C4A PE=1 SV=1	3	0.80113	0.80016	0.751789	0.731886	0.531856	0.463095	0.374388	0.485025	0.843476	3635.38
P02765	Alpha-2-HS-glycoprotein OS=Homo sapiens GN=AHSG PE=1 SV=1	3	0.896001	0.779103	0.863165	0.80951	1.25208	1.19336	1.14456	1.19052	1.02472	1453.72
P04206	Ig kappa chain V-III region GOL OS=Homo sapiens PE=1 SV=1	3	3.584	3.23223	3.61044	3.91448	0.288089	0.240453	0.545536	0.407862	0.892272	306.578
Q03591	Complement factor H-related protein 1 OS=Homo sapiens GN=CFHR1 PE=1 SV=2	3	1.09628	0.905444	0.844602	0.986937	0.775623	0.721359	1.03759	0.981073	0.968952	203.842
P01776	Ig heavy chain V-III region WAS OS=Homo sapiens PE=1 SV=1	3	1.11737	1.0739	0.900291	0.754064	1.14127	1.1043	1.12316	1.00312	1.01078	99.9075
A0A0B4J1V5	Protein IGHV1-69 (Fragment) OS=Homo sapiens GN=IGHV1-69 PE=1 SV=1	3	1.9712	2.08463	1.7913	1.81863	0.66482	0.632303	0.86644	0.694467	0.982893	90.0494
Q13790	Apolipoprotein F OS=Homo sapiens GN=APOF PE=1 SV=2	3	0.832754	0.852802	0.909572	0.920402	0.842105	0.899473	0.89853	0.90391	0.982893	72.8406
P04433	Ig kappa chain V-III region VG (Fragment) OS=Homo sapiens PE=1 SV=1	3	1.0752	1.15813	1.15089	1.24199	1.16343	1.1043	1.17665	1.16847	1.03866	71.7326
A0A0B4J1U1	Protein IGLV1-44 (Fragment) OS=Homo sapiens GN=IGLV1-44 PE=4 SV=4	3	1.01195	0.989672	0.881728	1.07565	1.04155	1.05977	1.19804	1.16847	1.07351	67.1172
A0A075B6I0	Protein IGLV8-61 (Fragment) OS=Homo sapiens GN=IGLV8-61 PE=1 SV=6	3	0.885459	1.01073	0.881728	0.94258	1.36288	1.54959	1.46546	1.59838	1.03169	50.0028
P0DJI9	Serum amyloid A-2 protein OS=Homo sapiens GN=SAA2 PE=1 SV=1	3	0.5376	0.60012	0.584725	0.510102	0.432133	0.400755	0.524143	0.451955	0.996835	48.6778
Q15195	Plasminogen-like protein A OS=Homo sapiens GN=PLGLA PE=2 SV=1	3	0.864377	0.852802	0.909572	0.898224	1.05263	0.748076	0.83435	0.892887	0.906214	38.2454
P02746	Complement C1q subcomponent subunit B OS=Homo sapiens GN=C1QB PE=1 SV=3	3	0.758965	0.758046	0.881728	0.953669	0.731302	1.0954	1.21943	1.16847	0.975923	38.0859
P02788	Lactotransferrin OS=Homo sapiens GN=LTF PE=1 SV=6	3	0.906542	0.989672	0.983823	1.1311	1.10803	1.00634	0.89853	1.12438	0.941068	33.3836
P01703	Ig lambda chain V-I region NEWM OS=Homo sapiens PE=1 SV=1	3	0.906542	0.958086	0.816758	0.94258	1.03047	0.979624	1.10177	1.14642	0.996835	26.5618
A0A0B4J1Z4	Protein IGKV1-17 (Fragment) OS=Homo sapiens GN=IGKV1-17 PE=1 SV=1	3	0.917083	0.958086	0.779633	0.920402	1.1856	1.44272	1.21943	1.43303	1.0526	25.4957
P01344	Insulin-like growth factor II OS=Homo sapiens GN=IGF2 PE=1 SV=1	3	0.832754	0.842274	0.668257	0.909313	0.808864	0.641208	0.877137	0.90391	0.982893	24.8982
Q9BXR6	Complement factor H-related protein 5 OS=Homo sapiens GN=CFHR5 PE=1 SV=1	3	0.990871	0.979143	1.03023	0.842778	0.897507	0.819322	1.25152	0.914933	1.06654	24.4053
A0A0C4DH38	Protein IGHV5-51 (Fragment) OS=Homo sapiens GN=IGHV5-51 PE=1 SV=1	3	0.632471	0.663291	0.62185	0.698618	1.58449	1.70989	1.26222	1.67554	0.95501	23.5736
P01598	Ig kappa chain V-I region EU OS=Homo sapiens PE=1 SV=1	3	1.28602	1.26341	1.55927	1.14219	1.01939	0.979624	1.12316	1.04721	0.941068	23.1155
P08294	Extracellular superoxide dismutase [Cu-Zn] OS=Homo sapiens GN=SOD3 PE=1 SV=2	3	1.18061	1.12654	0.983823	1.10892	1.06371	1.02415	1.05898	1.09131	1.07351	22.6845
P08253	72 kDa type IV collagenase OS=Homo sapiens GN=MMP2 PE=1 SV=2	3	1.14899	1.01073	1.17873	1.05347	0.941828	0.908378	0.89853	0.981073	0.934097	22.1245
A0A0C4DH43	Uncharacterized protein (Fragment) OS=Homo sapiens PE=4 SV=1	3	0.938165	1.04231	0.881728	1.10892	1.60665	1.86129	1.35849	1.67554	1.03866	21.1314
P07359	Platelet glycoprotein Ib alpha chain OS=Homo sapiens GN=GP1BA PE=1 SV=2	3	0.643012	0.768575	0.807477	0.798421	0.98615	1.39819	0.631111	0.87084	1.02472	20.5818
P02775	Platelet basic protein OS=Homo sapiens GN=PPBP PE=1 SV=3	3	1.12791	0.926501	0.696101	0.576637	1.37396	1.46053	0.673898	0.540141	0.982893	20.187
Q13103	Secreted phosphoprotein 24 OS=Homo sapiens GN=SPP2 PE=1 SV=1	3	1.08574	1.13707	1.07664	1.03129	0.919668	1.13102	0.887833	0.948003	0.948039	19.3814
Q12860	Contactin-1 OS=Homo sapiens GN=CNTN1 PE=1 SV=1	3	1.2017	1.16865	1.04879	1.15327	0.98615	1.12211	0.973408	0.97005	1.01078	19.0244
Q13740	CD166 antigen OS=Homo sapiens GN=ALCAM PE=1 SV=2	3	1.18061	1.24235	1.06735	1.26417	0.919668	1.06868	0.83435	0.959026	0.996835	18.3071
P55058	Phospholipid transfer protein OS=Homo sapiens GN=PLTP PE=1 SV=1	3	0.832754	0.80016	0.705382	0.698618	1.15235	1.13102	1.16595	1.17949	0.989864	18.1411
P04264	Keratin, type II cytoskeletal 1 OS=Homo sapiens GN=KRT1 PE=1 SV=6	3	0.516518	0.463251	1.23442	0.554459	0.587258	0.365133	0.363691	0.264559	0.968952	16.5754
P05556	Integrin beta-1 OS=Homo sapiens GN=ITGB1 PE=1 SV=2	3	1.2017	1.295	1.3922	1.17545	1.13019	1.31804	1.12316	1.17949	1.0526	15.8315
P04209	Ig lambda chain V-II region NIG-84 OS=Homo sapiens PE=1 SV=1	3	0.832754	0.831745	0.788914	0.94258	0.99723	1.07759	1.12316	1.23461	0.996835	13.1123
P62328	Thymosin beta-4 OS=Homo sapiens GN=TMSB4X PE=1 SV=2	3	0.337318	0.336909	0.232034	0.798421	0.177285	0.133585	0.149755	0.198419	0.934097	13.0511
P61769	Beta-2-microglobulin OS=Homo sapiens GN=B2M PE=1 SV=1	3	0.927624	0.93703	0.82604	0.876045	0.742382	0.935095	0.89853	0.881863	1.08746	12.58
Q8WWA0	Intelectin-1 OS=Homo sapiens GN=ITLN1 PE=1 SV=1	3	1.34927	1.42134	1.3458	1.09783	1.07479	1.07759	1.0055	0.93698	1.09443	12.5334
P07307	Asialoglycoprotein receptor 2 OS=Homo sapiens GN=ASGR2 PE=1 SV=2	3	0.653553	0.694876	0.612569	0.731886	0.864266	1.03306	0.802259	1.08028	1.03169	12.3614
P18065	Insulin-like growth factor-binding protein 2 OS=Homo sapiens GN=IGFBP2 PE=1 SV=2	3	1.14899	1.27394	1.03023	1.48595	0.576177	0.944001	0.641807	1.08028	0.961981	12.1843
P16930	Fumarylacetoacetase OS=Homo sapiens GN=FAH PE=1 SV=2	3	1.04358	1.1476	1.03023	0.864956	1.05263	1.0954	0.984105	0.97005	0.961981	11.3357
Q6EMK4	Vasorin OS=Homo sapiens GN=VASN PE=1 SV=1	3	0.864377	0.905444	0.835321	0.998026	0.941828	0.917284	0.641807	0.848794	0.941068	11.043
P17931	Galectin-3 OS=Homo sapiens GN=LGALS3 PE=1 SV=5	3	1.17007	1.25288	1.08592	1.18654	0.66482	0.774793	0.780866	0.760607	0.996835	10.3485
A0A0C4DFU2	Superoxide dismutase OS=Homo sapiens GN=SOD2 PE=1 SV=1	3	1.09628	1.34764	1.19729	0.975848	1.26316	1.53178	1.24083	1.39996	0.961981	10.2592
P14625	Endoplasmin OS=Homo sapiens GN=HSP90B1 PE=1 SV=1	3	0.885459	1.01073	0.946697	1.04238	0.908587	0.961812	0.727382	0.793677	1.07351	9.64133
Q14118	Dystroglycan OS=Homo sapiens GN=DAG1 PE=1 SV=2	3	0.927624	0.884387	0.816758	0.887134	0.886427	1.19336	1.0055	1.10233	0.948039	9.59474
P07237	Protein disulfide-isomerase OS=Homo sapiens GN=P4HB PE=1 SV=3	3	1.02249	1.12654	0.891009	0.853867	0.963989	1.03306	0.984105	1.01414	1.0526	9.24199
P14543	Nidogen-1 OS=Homo sapiens GN=NID1 PE=1 SV=3	3	0.864377	0.958086	0.974541	0.94258	1.241	1.49615	0.89853	0.90391	1.11534	8.8592
A0A075B6I1	Protein IGLV4-60 (Fragment) OS=Homo sapiens GN=IGLV4-60 PE=1 SV=1	3	2.21365	1.76877	2.01405	2.24001	0.98615	1.19336	0.962711	1.11335	0.920156	8.79252
P30101	Protein disulfide-isomerase A3 OS=Homo sapiens GN=PDIA3 PE=1 SV=4	3	0.948707	1.26341	0.928135	0.920402	0.930748	0.890567	1.02689	1.17949	0.961981	8.45385
P06733	Alpha-enolase OS=Homo sapiens GN=ENO1 PE=1 SV=2	3	0.653553	1.05284	0.640413	1.19763	0.642659	0.783699	0.588323	0.826747	1.1014	6.70707
P60174	Triosephosphate isomerase OS=Homo sapiens GN=TPI1 PE=1 SV=3	3	0.600848	0.558006	0.612569	0.654262	0.764543	0.721359	0.641807	0.694467	0.927126	6.67901
Q9NY97	N-acetyllactosaminide beta-1,3-N-acetylglucosaminyltransferase 2 OS=Homo sapiens GN=B3GNT2 PE=1 SV=2	3	1.26494	1.34764	1.28083	1.10892	1.03047	1.22898	0.973408	1.11335	1.13625	6.34346
P17174	Aspartate aminotransferase, cytoplasmic OS=Homo sapiens GN=GOT1 PE=1 SV=3	3	1.74984	1.49504	1.46645	1.41941	1.25208	1.19336	1.09107	1.14642	1.2199	5.07956
P01597	Ig kappa chain V-I region DEE OS=Homo sapiens PE=1 SV=1	3	0.780048	0.80016	0.733226	0.842778	1.39612	1.22008	1.3264	1.4661	0.961981	4.74955
A0A087WTM7	Apolipoprotein B-100 OS=Homo sapiens GN=APOB PE=1 SV=1	2	0.843295	0.715933	0.733226	0.80951	1.241	1.22898	1.60452	1.36689	0.982893	3151.14
P0CG05	Ig lambda-2 chain C regions OS=Homo sapiens GN=IGLC2 PE=1 SV=1	2	0.727342	0.347438	0.408379	0.80951	0.775623	0.685737	1.40128	1.56531	0.948039	1105.67
A0A075B6L1	Ig lambda-7 chain C region (Fragment) OS=Homo sapiens GN=IGLC7 PE=1 SV=2	2	0.917083	0.747518	0.835321	0.909313	1.56233	1.34476	1.6794	1.7968	0.982893	746.814
V9GYE3	Apolipoprotein A-II OS=Homo sapiens GN=APOA2 PE=1 SV=1	2	0	0	0	0	0	0	0	0	0	697.025
P01623	Ig kappa chain V-III region WOL OS=Homo sapiens PE=1 SV=1	2	0.590306	0.631705	0.501193	0.687529	0.565097	0.86385	1.16595	1.02517	0.857418	319.037
P18135	Ig kappa chain V-III region HAH OS=Homo sapiens PE=2 SV=1	2	1.02249	1.20024	1.0952	1.0202	1.15235	1.08649	1.25152	1.08028	1.00381	254.276
P01621	Ig kappa chain V-III region NG9 (Fragment) OS=Homo sapiens PE=2 SV=1	2	1.28602	1.32658	1.36436	1.07565	0.963989	0.917284	1.04829	1.10233	1.03169	133.849
P01779	Ig heavy chain V-III region TUR OS=Homo sapiens PE=1 SV=1	2	0.990871	1.09496	1.08592	0.953669	1.16343	1.29132	1.28361	1.10233	1.07351	118.511
P0DJI8	Serum amyloid A-1 protein OS=Homo sapiens GN=SAA1 PE=1 SV=1	2	0.748424	0.810688	0.714664	0.80951	0.698061	0.846039	0.770169	0.727537	1.0526	89.4324
P01614	Ig kappa chain V-II region Cum OS=Homo sapiens PE=1 SV=1	2	0.653553	0.684347	0.863165	0.365943	2.0277	2.12846	1.6794	1.56531	0.815592	69.1299
A0A087WZH9	Protein IGKV1-33 OS=Homo sapiens GN=IGKV1D-33 PE=1 SV=1	2	1.02249	1.20024	1.03951	1.0202	1.10803	0.92619	1.21943	1.10233	1.04563	66.6785
A0A075B6K5	HCG2043239 (Fragment) OS=Homo sapiens GN=IGLV3-9 PE=1 SV=1	2	0.737883	0.715933	0.742508	0.853867	1.41828	1.32694	1.43337	1.6094	0.982893	64.6353
A0A0B4J1U9	Protein IGHV3-11 (Fragment) OS=Homo sapiens GN=IGHV3-11 PE=1 SV=1	2	1.30711	1.56873	1.50358	1.2309	0.864266	0.703548	0.877137	0.793677	1.00381	55.3827
P04208	Ig lambda chain V-I region WAH OS=Homo sapiens PE=1 SV=1	2	0.811671	0.705404	0.723945	0.787332	1.32964	1.06868	1.31571	1.26768	1.03169	51.3396
P01771	Ig heavy chain V-III region HIL OS=Homo sapiens PE=1 SV=1	2	0.400565	0.473779	0.417661	0.4103	1.17452	1.28242	1.01619	1.23461	0.95501	48.6699
F8W876	Mannan-binding lectin serine protease 1 OS=Homo sapiens GN=MASP1 PE=1 SV=1	2	1.14899	1.16865	0.891009	0.842778	1.37396	1.48725	1.77567	1.30075	0.982893	48.5963
P04434	Ig kappa chain V-III region VH (Fragment) OS=Homo sapiens PE=4 SV=1	2	1.13845	1.1476	1.19729	0.998026	1.3518	1.30913	1.88263	1.55428	1.08049	47.5307
A0A0U1RVJ5	Protein IGKV1D-39 (Fragment) OS=Homo sapiens GN=IGKV1D-39 PE=4 SV=1	2	0.832754	0.873859	0.751789	0.864956	1.19668	1.19336	1.17665	1.36689	0.975923	46.8048
P06313	Ig kappa chain V-IV region JI OS=Homo sapiens PE=4 SV=1	2	1.28602	1.37922	1.30867	1.29743	1.15235	1.13102	1.02689	1.19052	0.913185	44.3385
P01717	Ig lambda chain V-IV region Hil OS=Homo sapiens PE=1 SV=1	2	0.758965	0.73699	0.705382	0.698618	1.241	1.30913	1.3478	1.34484	1.01078	42.4425
A0A0C4DH31	Protein IGHV1-18 (Fragment) OS=Homo sapiens GN=IGHV1-18 PE=1 SV=1	2	0.748424	0.779103	0.881728	0.731886	1.17452	0.917284	1.11247	1.12438	1.01775	40.7905
P06331	Ig heavy chain V-II region ARH-77 OS=Homo sapiens PE=4 SV=1	2	0.906542	0.989672	1.15089	0.909313	1.09695	1.27351	0.83435	0.992096	0.913185	40.0136
P01742	Ig heavy chain V-I region EU OS=Homo sapiens PE=1 SV=1	2	1.18061	1.2213	1.01167	1.1311	1.19668	1.12211	1.05898	1.17949	1.10837	39.5307
A0A0A0MS13	Protein IGHV4-39 (Fragment) OS=Homo sapiens GN=IGHV4-39 PE=4 SV=1	2	0.896001	0.926501	0.872446	0.820599	1.19668	0.828227	0.930621	1.06926	1.00381	37.2982
P01608	Ig kappa chain V-I region Roy OS=Homo sapiens PE=1 SV=1	2	1.03304	1.03179	0.96526	1.12001	1.09695	1.02415	1.13386	1.1354	0.927126	30.7062
P01625	Ig kappa chain V-IV region Len OS=Homo sapiens PE=1 SV=2	2	1.24386	1.295	1.31795	1.29743	1.03047	1.08649	1.04829	1.20154	1.0526	30.3858
P83593	Ig kappa chain V-IV region STH (Fragment) OS=Homo sapiens PE=1 SV=1	2	1.51793	1.47398	1.4943	1.56357	1.17452	1.14883	1.05898	1.28973	0.892272	29.5597
P01719	Ig lambda chain V-V region DEL OS=Homo sapiens PE=1 SV=1	2	1.15953	1.23183	1.01167	1.15327	1.11911	1.2557	1.19804	1.25666	0.989864	25.6585
P04430	Ig kappa chain V-I region BAN OS=Homo sapiens PE=1 SV=1	2	0.843295	1.05284	0.82604	1.0202	1.20776	1.15774	1.31571	1.35586	0.975923	24.7803
P04431	Ig kappa chain V-I region Walker OS=Homo sapiens PE=1 SV=1	2	0.917083	0.852802	0.844602	0.876045	1.81717	1.52287	2.06448	1.91805	0.982893	20.455
P80419	Ig heavy chain V-III region GAR OS=Homo sapiens PE=1 SV=1	2	0.80113	0.831745	0.835321	0.765153	1.51801	1.47834	1.42267	1.47712	0.996835	20.1029
P11362	Fibroblast growth factor receptor 1 OS=Homo sapiens GN=FGFR1 PE=1 SV=3	2	0.959248	1.03179	0.946697	1.09783	0.941828	0.944001	0.83435	0.992096	1.01775	19.8426
P01034	Cystatin-C OS=Homo sapiens GN=CST3 PE=1 SV=1	2	0.959248	1.01073	0.872446	1.06456	0.786704	0.730265	0.877137	0.925957	1.01775	19.1461
Q99784	Noelin OS=Homo sapiens GN=OLFM1 PE=1 SV=4	2	0.938165	1.02126	0.955979	1.04238	0.886427	1.00634	0.83435	1.02517	0.961981	18.9792
A0A075B6J3	Protein IGLV3-27 (Fragment) OS=Homo sapiens GN=IGLV3-27 PE=1 SV=1	2	0.484894	0.568535	0.529037	0.487924	1.65097	1.70989	1.64731	1.84089	0.864389	18.3538
P01815	Ig heavy chain V-II region COR OS=Homo sapiens PE=1 SV=1	2	1.0752	1.11601	0.816758	0.731886	1.62881	1.77223	1.45476	1.68656	1.15717	17.8425
A0A0C4DH35	Protein IGHV3-35 (Fragment) OS=Homo sapiens GN=IGHV3-35 PE=1 SV=1	2	1.04358	0.968615	0.96526	0.964759	1.37396	1.32694	1.24083	1.56531	1.01078	17.0528
P01609	Ig kappa chain V-I region Scw OS=Homo sapiens PE=1 SV=1	2	0.990871	1.17918	1.03951	1.08674	0.98615	0.961812	1.0055	1.03619	0.996835	17.0175
P06889	Ig lambda chain V-IV region MOL OS=Homo sapiens PE=1 SV=1	2	0.896001	0.884387	0.62185	0.67644	1.41828	1.74551	1.42267	1.57633	0.996835	17.0084
P01615	Ig kappa chain V-II region FR OS=Homo sapiens PE=1 SV=1	2	0.780048	0.93703	0.863165	0.920402	1.08587	0.988529	1.24083	1.03619	0.968952	16.2075
E9PK25	Cofilin-1 OS=Homo sapiens GN=CFL1 PE=1 SV=1	2	0.579765	0.547478	0.510474	0.920402	0.354571	0.39185	0.513446	0.584234	1.04563	14.3762
P08709	Coagulation factor VII OS=Homo sapiens GN=F7 PE=1 SV=1	2	0.790589	0.947558	0.807477	0.864956	0.764543	1.06868	0.845046	1.03619	1.01078	13.8074
A0A087WVC6	Receptor-type tyrosine-protein phosphatase eta OS=Homo sapiens GN=PTPRJ PE=1 SV=1	2	0.938165	1.0739	0.946697	1.06456	1.17452	1.60302	1.14456	1.35586	1.10837	13.0092
P30043	Flavin reductase (NADPH) OS=Homo sapiens GN=BLVRB PE=1 SV=3	2	0.927624	0.852802	0.974541	0.820599	0.941828	1.14883	1.09107	1.19052	1.03866	12.5156
A0A0A0MS11	Protein IGHV3-13 (Fragment) OS=Homo sapiens GN=IGHV3-13 PE=1 SV=1	2	0.874918	0.873859	0.918853	0.820599	1.30748	0.917284	1.0055	1.11335	0.948039	12.3493
P11226	Mannose-binding protein C OS=Homo sapiens GN=MBL2 PE=1 SV=2	2	0.305694	0.347438	0.306284	0.388121	0.853186	0.810416	0.759472	0.815724	1.03169	12.1911
Q16270	Insulin-like growth factor-binding protein 7 OS=Homo sapiens GN=IGFBP7 PE=1 SV=1	2	1.18061	1.02126	1.06735	1.09783	0.99723	0.881661	1.0055	0.948003	1.07351	11.6577
P11717	Cation-independent mannose-6-phosphate receptor OS=Homo sapiens GN=IGF2R PE=1 SV=3	2	1.50739	1.2213	1.10448	1.10892	0.930748	1.38038	0.845046	0.992096	1.12928	11.267
P01594	Ig kappa chain V-I region AU OS=Homo sapiens PE=1 SV=1	2	0.896001	0.958086	0.900291	0.975848	1.48476	1.48725	1.27292	1.44405	1.06654	11.0935
P05019	Insulin-like growth factor I OS=Homo sapiens GN=IGF1 PE=1 SV=1	2	0.632471	0.694876	0.62185	0.620994	1.08587	0.92619	1.14456	1.05824	1.02472	10.9334
Q92820	Gamma-glutamyl hydrolase OS=Homo sapiens GN=GGH PE=1 SV=2	2	1.01195	0.958086	0.844602	0.742975	1.11911	1.18445	0.780866	0.925957	0.871359	10.8836
P21333	Filamin-A OS=Homo sapiens GN=FLNA PE=1 SV=4	2	0.790589	1.01073	0.946697	1.4305	0.66482	0.676831	0.673898	0.606281	1.02472	10.5764
P04406	Glyceraldehyde-3-phosphate dehydrogenase OS=Homo sapiens GN=GAPDH PE=1 SV=3	2	0.990871	0.526421	0.575443	0.853867	0.542936	0.569963	0.952014	0.782654	1.12928	10.3034
Q08830	Fibrinogen-like protein 1 OS=Homo sapiens GN=FGL1 PE=1 SV=3	2	1.93958	2.12674	1.88411	1.89625	0.698061	0.703548	0.887833	0.793677	1.12231	9.62887
Q9BUN1	Protein MENT OS=Homo sapiens GN=MENT PE=2 SV=1	2	1.03304	1.10548	0.96526	0.975848	1.01939	1.14883	1.26222	1.14642	1.0526	9.44451
O95497	Pantetheinase OS=Homo sapiens GN=VNN1 PE=1 SV=2	2	1.02249	1.13707	1.03951	1.04238	1.56233	1.59412	1.35849	1.62042	0.996835	8.90561
O15031	Plexin-B2 OS=Homo sapiens GN=PLXNB2 PE=1 SV=3	2	1.13845	1.37922	1.26226	0.998026	1.08587	1.04196	1.10177	1.16847	1.01078	8.54447
P07195	L-lactate dehydrogenase B chain OS=Homo sapiens GN=LDHB PE=1 SV=2	2	0.874918	0.958086	0.863165	0.94258	1.08587	0.890567	1.05898	0.97005	1.04563	8.44614
Q9UNW1	Multiple inositol polyphosphate phosphatase 1 OS=Homo sapiens GN=MINPP1 PE=1 SV=1	2	1.03304	1.21077	0.946697	0.820599	1.25208	1.00634	1.03759	0.981073	0.913185	8.38047
Q8WZ75	Roundabout homolog 4 OS=Homo sapiens GN=ROBO4 PE=1 SV=1	2	0.853836	1.03179	0.909572	0.853867	1.03047	1.12211	1.01619	1.01414	0.982893	8.14025
P25774	Cathepsin S OS=Homo sapiens GN=CTSS PE=1 SV=3	2	1.03304	1.10548	1.02095	1.18654	0.875346	0.908378	0.887833	0.881863	1.1014	7.97831
P37840	Alpha-synuclein OS=Homo sapiens GN=SNCA PE=1 SV=1	2	0.748424	0.831745	0.779633	0.820599	0.930748	1.05977	0.930621	0.738561	1.02472	7.89168
Q15223	Nectin-1 OS=Homo sapiens GN=PVRL1 PE=1 SV=3	2	0.990871	1.16865	0.96526	1.00912	1.06371	1.2557	1.09107	1.03619	1.12231	7.79054
Q13228	Selenium-binding protein 1 OS=Homo sapiens GN=SELENBP1 PE=1 SV=2	2	0.758965	0.821217	0.891009	0.953669	0.897507	1.05087	1.23013	1.15745	0.968952	7.72326
Q9UHG3	Prenylcysteine oxidase 1 OS=Homo sapiens GN=PCYOX1 PE=1 SV=3	2	1.08574	1.08443	0.974541	0.953669	1.241	1.30023	1.49755	1.49917	1.13625	7.71367
Q15063	Periostin OS=Homo sapiens GN=POSTN PE=1 SV=2	2	0.906542	0.926501	0.909572	0.909313	0.886427	0.988529	0.684594	0.738561	1.04563	7.6358
E7EUF1	Ectonucleotide pyrophosphatase/phosphodiesterase family member 2 OS=Homo sapiens GN=ENPP2 PE=1 SV=1	2	1.51793	1.46345	1.51286	1.17545	1.15235	1.11321	1.21943	1.33382	1.17808	7.26965
P24821	Tenascin OS=Homo sapiens GN=TNC PE=1 SV=3	2	0.853836	0.93703	0.835321	1.00912	0.720222	0.92619	0.855743	0.848794	0.961981	7.2317
Q9Y6Z7	Collectin-10 OS=Homo sapiens GN=COLEC10 PE=2 SV=2	2	0.906542	1.03179	1.03023	1.03129	1.07479	1.1043	1.04829	1.08028	1.01078	7.20003
O95810	Serum deprivation-response protein OS=Homo sapiens GN=SDPR PE=1 SV=3	2	0.62193	0.726461	0.612569	1.04238	0.443213	0.454189	0.449265	0.474002	0.913185	7.13962
P05067	Amyloid beta A4 protein OS=Homo sapiens GN=APP PE=1 SV=3	2	1.26494	1.26341	0.955979	0.765153	1.241	1.81676	0.770169	0.815724	1.1014	6.93349
A1L4H1	Soluble scavenger receptor cysteine-rich domain-containing protein SSC5D OS=Homo sapiens GN=SSC5D PE=1 SV=3	2	0.611389	0.579063	0.445505	0.587726	0.631579	0.783699	0.802259	0.8047	0.934097	6.88386
P01705	Ig lambda chain V-II region NEI OS=Homo sapiens PE=1 SV=1	2	1.18061	1.2213	0.983823	1.30852	0.842105	1.1043	1.11247	1.25666	0.961981	6.7769
P29401	Transketolase OS=Homo sapiens GN=TKT PE=1 SV=3	2	0.843295	0.915973	0.816758	0.931491	0.930748	1.19336	0.887833	1.16847	0.996835	6.76536
Q13093	Platelet-activating factor acetylhydrolase OS=Homo sapiens GN=PLA2G7 PE=1 SV=1	2	0.790589	0.663291	0.696101	0.67644	1.00831	0.80151	1.30501	1.16847	1.02472	6.68391
P04040	Catalase OS=Homo sapiens GN=CAT PE=1 SV=3	2	0.896001	0.93703	0.983823	0.864956	1.25208	1.11321	1.6687	1.22359	1.12928	6.53417
Q9P232	Contactin-3 OS=Homo sapiens GN=CNTN3 PE=1 SV=3	2	1.12791	1.12654	1.12304	0.876045	1.08587	1.17555	0.984105	1.00312	0.996835	6.38873
P45880	Voltage-dependent anion-selective channel protein 2 OS=Homo sapiens GN=VDAC2 PE=1 SV=2	2	0	0	0	0	0	0	0	0	0	6.00989
Q86UD1	Out at first protein homolog OS=Homo sapiens GN=OAF PE=2 SV=1	2	0.896001	0.915973	1.05807	0.909313	1.09695	1.07759	0.930621	0.97005	1.15717	5.92702
P06317	Ig lambda chain V-VI region SUT OS=Homo sapiens PE=1 SV=1	2	0.590306	0.558006	0.48263	0.609905	0.842105	0.810416	0.802259	0.914933	0.899243	5.69169
J3KQ18	D-dopachrome decarboxylase OS=Homo sapiens GN=DDT PE=1 SV=1	2	0.896001	0.968615	1.01167	0.94258	0.930748	1.05087	0.984105	1.02517	0.927126	5.49725
P00558	Phosphoglycerate kinase 1 OS=Homo sapiens GN=PGK1 PE=1 SV=3	2	0.62193	0.694876	0.733226	0.853867	0.731302	0.676831	0.738078	0.782654	1.01078	5.47962
O15204	ADAM DEC1 OS=Homo sapiens GN=ADAMDEC1 PE=1 SV=2	2	0.969789	0.968615	0.872446	1.0202	0.853186	1.03306	0.802259	1.00312	1.01775	5.37716
P35579	Myosin-9 OS=Homo sapiens GN=MYH9 PE=1 SV=4	2	1.02249	1.10548	1.08592	0.931491	1.06371	0.881661	0.941317	0.90391	1.02472	5.18878
P02745	Complement C1q subcomponent subunit A OS=Homo sapiens GN=C1QA PE=1 SV=2	2	0.853836	0.905444	0.946697	0.998026	0.908587	1.06868	1.16595	1.12438	0.968952	4.06471
P01711	Ig lambda chain V-II region VIL OS=Homo sapiens PE=1 SV=1	2	1.08574	0.579063	0.723945	0.964759	0.908587	0.641208	1.15525	1.17949	1.03169	3.30695
E7EQ64	Trypsin-1 OS=Homo sapiens GN=PRSS1 PE=1 SV=1	2	0.98033	0.789632	0.872446	0.975848	0.963989	0.952907	0.727382	1.03619	0.961981	1.8274
A0A087WZW8	Ig kappa chain C region OS=Homo sapiens GN=IGKC PE=1 SV=2	1	0.653553	0.673819	0.733226	0.731886	0.531856	0.543246	0.492052	0.529118	0.79468	2452.16
A0A0A0MRD9	Haptoglobin-related protein OS=Homo sapiens GN=HPR PE=1 SV=1	1	3.45751	8.88599	11.6945	3.81468	2.10526	4.63985	4.6745	1.66452	0.79468	1853.91
A0A0U1RRF4	Protein IGKV1-8 OS=Homo sapiens GN=IGKV1-8 PE=4 SV=1	1	1.22278	3.03219	2.36674	0.931491	1.52909	1.2557	1.70079	1.31177	0.95501	1369.97
P0CG06	Ig lambda-3 chain C regions OS=Homo sapiens GN=IGLC3 PE=1 SV=1	1	1.14899	1.40028	0.96526	2.2511	0.620499	0.400755	0.770169	0.705491	0.982893	1064.87
CANCER_sp_P02768,ALBU_HUMAN Serum albumin	p.K548delK|RQIKQT|Deletion - in frame|COSMIC|Liver(2)	1	0.716801	0.863331	1.04879	0.643172	1.16343	0.561057	0.791562	0.518095	1.11534	789.356
P01620	Ig kappa chain V-III region SIE OS=Homo sapiens PE=1 SV=1	1	1.18061	1.18971	1.18801	1.20872	1.06371	1.12211	1.18734	1.03619	1.01775	304.819
G3V1N2	HCG1745306, isoform CRA_a OS=Homo sapiens GN=HBA2 PE=1 SV=1	1	0	0	0	0	0	0	0	0	0	285.082
P01622	Ig kappa chain V-III region Ti OS=Homo sapiens PE=1 SV=1	1	1.24386	1.55821	1.6892	1.34179	1.37396	1.29132	1.75427	1.53224	1.14322	249.442
G3V3A0	Alpha-1-antichymotrypsin OS=Homo sapiens GN=SERPINA3 PE=1 SV=1	1	0	0	0	0	0	0	0	0	0	244.084
A0A087WW89	Protein IGHV3-72 OS=Homo sapiens GN=IGHV3-72 PE=1 SV=1	1	1.31765	1.24235	0.993104	1.25308	1.241	1.29132	1.51894	1.58735	1.13625	211.336
P01766	Ig heavy chain V-III region BRO OS=Homo sapiens PE=1 SV=1	1	1.02249	1.11601	1.0952	0.998026	1.08587	1.07759	1.05898	1.11335	0.920156	206.647
A0A0G2JPK4	Putative alpha-1-antitrypsin-related protein OS=Homo sapiens GN=SERPINA2 PE=1 SV=1	1	2.30852	1.76877	1.15089	2.47289	2.7036	0.65902	2.3319	1.96215	1.13625	146.56
P01767	Ig heavy chain V-III region BUT OS=Homo sapiens PE=1 SV=1	1	0.832754	0.947558	0.853884	0.864956	1.25208	1.18445	1.26222	1.15745	1.01775	100.173
A0A0B4J2B7	Protein IGHV3-30 (Fragment) OS=Homo sapiens GN=IGHV3-30 PE=4 SV=1	1	1.09628	1.37922	1.19729	0.842778	1.4072	1.70098	1.05898	1.28973	1.04563	99.4917
A0A0J9YY99	Uncharacterized protein (Fragment) OS=Homo sapiens PE=1 SV=1	1	0.832754	0.915973	1.14161	0.909313	1.58449	1.03306	1.40128	1.422	1.08746	95.3008
H7BZJ8	Zinc-alpha-2-glycoprotein (Fragment) OS=Homo sapiens GN=AZGP1 PE=1 SV=1	1	0	0	0	0	0	0	0	0	0	83.9103
P01593	Ig kappa chain V-I region AG OS=Homo sapiens PE=1 SV=1	1	0	0	0	0	0	0	0	0	0	74.0339
P01617	Ig kappa chain V-II region TEW OS=Homo sapiens PE=1 SV=1	1	1.01195	1.49504	1.51286	0.798421	1.72853	4.06099	1.89333	1.91805	1.40812	70.3811
A0A0B4J1V4	Protein IGHV1-46 (Fragment) OS=Homo sapiens GN=IGHV1-46 PE=4 SV=1	1	2.06607	1.73719	2.95147	1.45268	0.598338	0.703548	0.705988	0.815724	0.982893	69.0193
P01781	Ig heavy chain V-III region GAL OS=Homo sapiens PE=1 SV=1	1	0.832754	0.905444	0.779633	0.898224	1.08587	0.961812	1.04829	1.11335	1.03866	64.9957
P01762	Ig heavy chain V-III region TRO OS=Homo sapiens PE=1 SV=1	1	0.832754	0.831745	0.863165	0.94258	1.15235	1.02415	1.12316	1.28973	0.927126	62.8128
A0A0C4DH37	Protein IGHV3-48 (Fragment) OS=Homo sapiens GN=IGHV3-48 PE=1 SV=1	1	0.969789	1.0739	0.955979	0.964759	1.19668	1.2557	1.16595	1.19052	1.06654	59.7495
A0A0C4DH36	Protein IGHV3-38 (Fragment) OS=Homo sapiens GN=IGHV3-38 PE=1 SV=1	1	0.853836	0.810688	0.881728	1.16436	0.919668	0.890567	1.30501	1.80782	1.00381	56.4724
A0A075B6S5	Protein IGKV1-27 (Fragment) OS=Homo sapiens GN=IGKV1-27 PE=1 SV=1	1	1.5601	1.54768	1.37364	1.71882	0.98615	0.970718	1.26222	1.15745	0.968952	54.3647
P01780	Ig heavy chain V-III region JON OS=Homo sapiens PE=1 SV=1	1	0.864377	0.894916	0.82604	0.953669	1.2964	1.15774	1.21943	1.26768	1.03169	52.1665
A0A0C4DH55	Protein IGKV3D-7 (Fragment) OS=Homo sapiens GN=IGKV3D-7 PE=4 SV=4	1	3.82645	4.49564	3.69398	4.26933	0.487535	0.667925	0.770169	0.540141	1.03169	50.7052
P01700	Ig lambda chain V-I region HA OS=Homo sapiens PE=1 SV=1	1	0	0	0	0	0	0	0	0	0	50.528
P01763	Ig heavy chain V-III region WEA OS=Homo sapiens PE=1 SV=1	1	1.24386	1.41081	1.27154	1.21981	1.13019	1.04196	1.09107	1.11335	1.00381	46.4549
A0A0B4J1X8	Protein IGHV3-43 (Fragment) OS=Homo sapiens GN=IGHV3-43 PE=1 SV=1	1	0.379483	0.442194	0.417661	0.421389	0.975069	0.961812	0.845046	1.02517	0.941068	45.3236
P01772	Ig heavy chain V-III region KOL OS=Homo sapiens PE=1 SV=1	1	0.959248	1.15813	0.853884	1.81863	0.620499	0.667925	0.673898	0.87084	1.00381	41.6815
Q99985	Semaphorin-3C OS=Homo sapiens GN=SEMA3C PE=2 SV=2	1	1.10682	1.08443	0.863165	0.665351	1.75069	1.13993	0.802259	0.881863	0.961981	41.1236
P01775	Ig heavy chain V-III region LAY OS=Homo sapiens PE=1 SV=1	1	1.02249	1.16865	1.12304	1.09783	0.919668	1.00634	0.887833	0.959026	0.968952	40.1453
P01605	Ig kappa chain V-I region Lay OS=Homo sapiens PE=1 SV=1	1	0.896001	0.852802	0.96526	0.931491	1.00831	1.08649	0.909227	1.01414	0.913185	35.808
A0A0B4J1V6	Protein IGHV3-73 (Fragment) OS=Homo sapiens GN=IGHV3-73 PE=1 SV=1	1	1.23332	1.17918	0.918853	1.14219	1.00831	1.45162	1.43337	1.58735	1.03866	34.3328
P01770	Ig heavy chain V-III region NIE OS=Homo sapiens PE=1 SV=1	1	1.04358	1.12654	1.10448	0.975848	1.30748	1.32694	1.29431	1.23461	1.09443	33.5094
P01709	Ig lambda chain V-II region MGC OS=Homo sapiens PE=1 SV=1	1	0.558683	0.715933	0.491911	0.665351	1.32964	1.42491	1.40128	1.52121	1.0526	30.115
P01602	Ig heavy chain V-I region 5 (Fragment) OS=Homo sapiens GN=IGKV1-5 PE=4 SV=2	1	0.969789	0.93703	1.08592	1.14219	1.2964	1.13993	1.45476	1.45507	0.975923	26.7754
A0A0A0MRZ7	Protein IGKV2D-26 (Fragment) OS=Homo sapiens GN=IGKV2D-26 PE=4 SV=1	1	1.51793	1.75825	1.99549	1.68556	1.05263	0.952907	1.04829	1.15745	0.982893	25.9507
Q9C0I9	Leucine-rich repeat-containing protein 27 OS=Homo sapiens GN=LRRC27 PE=2 SV=2	1	1.9185	1.88459	1.76346	2.10694	1.42936	1.5674	1.3478	1.55428	0.968952	25.8018
Q02325	Plasminogen-like protein B OS=Homo sapiens GN=PLGLB1 PE=3 SV=1	1	0.896001	0.852802	0.788914	0.798421	0.808864	0.908378	0.994801	0.738561	0.885301	24.5553
A0A0B4J1U2	Protein IGLV7-43 (Fragment) OS=Homo sapiens GN=IGLV7-43 PE=4 SV=1	1	1.03304	0.926501	1.06735	1.69664	0.709141	0.623397	0.845046	1.00312	0.927126	23.6154
A0A075B6J0	Protein IGLV1-40 (Fragment) OS=Homo sapiens GN=IGLV1-40 PE=1 SV=6	1	0.853836	0.958086	0.900291	0.931491	1.17452	1.02415	1.0055	1.05824	0.975923	19.5945
Q8IZT6	Abnormal spindle-like microcephaly-associated protein OS=Homo sapiens GN=ASPM PE=1 SV=2	1	1.09628	1.32658	1.03951	1.16436	1.27424	1.45162	0.823653	1.422	0.982893	19.2685
Q9Y2K3	Myosin-15 OS=Homo sapiens GN=MYH15 PE=1 SV=5	1	0.843295	0.779103	0.816758	0.787332	0.963989	1.52287	0.984105	1.2787	1.01775	18.1732
P06888	Ig lambda chain V-I region EPS OS=Homo sapiens PE=1 SV=1	1	0	0	0	0	0	0	0	0	0	16.9077
P0CG39	POTE ankyrin domain family member J OS=Homo sapiens GN=POTEJ PE=3 SV=1	1	0.505977	0.515893	0.556881	0.665351	0.409972	0.400755	0.352994	0.429908	0.934097	16.6746
P01716	Ig lambda chain V-IV region X OS=Homo sapiens PE=1 SV=1	1	1.01195	1.12654	0.955979	1.10892	1.00831	1.05087	1.14456	1.30075	1.01078	16.4881
A0A075B6I9	Protein IGLV7-46 (Fragment) OS=Homo sapiens GN=IGLV7-46 PE=1 SV=4	1	0	0	0	0	0	0	0	0	0	15.3841
P25705	ATP synthase subunit alpha, mitochondrial OS=Homo sapiens GN=ATP5A1 PE=1 SV=1	1	0	0	0	0	0	0	0	0	0	12.9537
F5H5D3	Tubulin alpha-1C chain OS=Homo sapiens GN=TUBA1C PE=1 SV=1	1	0.811671	0.947558	0.881728	1.36397	0.65374	0.605586	0.545536	0.650374	1.15019	12.5086
E7EN89	Toll interacting protein, isoform CRA_b OS=Homo sapiens GN=TOLLIP PE=1 SV=2	1	0	0	0	0	0	0	0	0	0	12.4952
A0A0U1RVJ2	Protein IGKV1-37 (Fragment) OS=Homo sapiens GN=IGKV1-37 PE=4 SV=1	1	1.05412	1.11601	1.11376	1.00912	0.99723	0.988529	0.994801	0.981073	1.0526	12.3687
Q0ZGT2	Nexilin OS=Homo sapiens GN=NEXN PE=1 SV=1	1	1.12791	1.295	0.863165	0.654262	1.4072	1.21117	0.994801	0.815724	1.0526	11.8115
Q96C24	Synaptotagmin-like protein 4 OS=Homo sapiens GN=SYTL4 PE=1 SV=2	1	1.93958	1.27394	1.13232	1.14219	1.45152	1.76332	1.17665	1.86294	1.78454	11.6601
Q86WI1	Fibrocystin-L OS=Homo sapiens GN=PKHD1L1 PE=2 SV=2	1	0.737883	0.789632	0.82604	0.787332	0.598338	0.569963	0.481355	0.628328	0.836505	11.2084
Q12884	Prolyl endopeptidase FAP OS=Homo sapiens GN=FAP PE=1 SV=5	1	0.885459	0.852802	0.928135	0.94258	1.00831	0.944001	0.887833	1.16847	1.0526	11.0315
A0A075B6K0	HCG2041221 (Fragment) OS=Homo sapiens GN=IGLV3-16 PE=1 SV=1	1	1.0752	1.12654	0.983823	1.06456	1.58449	1.46944	1.36919	1.49917	1.08746	10.5106
Q9ULJ1	Outer dense fiber protein 2-like OS=Homo sapiens GN=ODF2L PE=2 SV=2	1	1.40198	2.45312	3.14638	0.953669	1.27424	1.888	0.802259	0.83777	0.982893	10.4356
P02792	Ferritin light chain OS=Homo sapiens GN=FTL PE=1 SV=2	1	1.01195	1.03179	1.00239	1.10892	1.08587	0.935095	0.984105	1.34484	0.996835	10.0981
P01699	Ig lambda chain V-I region VOR OS=Homo sapiens PE=1 SV=1	1	0.769506	0.863331	0.779633	0.820599	1.10803	0.961812	1.30501	1.11335	1.00381	10.0745
P18463	HLA class I histocompatibility antigen, B-37 alpha chain OS=Homo sapiens GN=HLA-B PE=1 SV=1	1	1.06466	1.32658	1.14161	0.964759	1.10803	1.18445	1.30501	1.38893	1.02472	9.97611
A0A0B4J1U3	Protein IGLV1-36 (Fragment) OS=Homo sapiens GN=IGLV1-36 PE=1 SV=4	1	0.853836	0.979143	0.853884	0.842778	1.17452	1.2557	1.41198	1.34484	1.0526	9.90913
P04438	Ig heavy chain V-II region SESS OS=Homo sapiens PE=2 SV=1	1	0.5376	0.568535	0.556881	0.521191	2.01662	2.33329	1.62591	2.20466	1.03866	9.89471
CANCER_sp_Q53GT1,KLH22_HUMAN Kelch-like protein 22	p.K195delK|PLEVYS|Deletion - in frame|COSMIC|Large intestine(1)	1	0.98033	1.09496	1.23442	1.12001	0.842105	0.685737	0.738078	0.749584	0.982893	9.81505
Q9BXT5	Testis-expressed sequence 15 protein OS=Homo sapiens GN=TEX15 PE=2 SV=2	1	0.822212	0.926501	0.816758	0.931491	0.864266	0.997435	0.930621	0.83777	0.87833	9.70623
O00592	Podocalyxin OS=Homo sapiens GN=PODXL PE=1 SV=2	1	0.938165	0.93703	0.844602	1.00912	1.09695	1.13102	1.17665	1.21256	1.03169	8.73634
P12109	Collagen alpha-1(VI) chain OS=Homo sapiens GN=COL6A1 PE=1 SV=3	1	1.04358	1.0002	0.881728	1.0202	0.897507	1.05087	0.83435	0.948003	0.934097	8.65982
P35908	Keratin, type II cytoskeletal 2 epidermal OS=Homo sapiens GN=KRT2 PE=1 SV=2	1	0	0	0	0	0	0	0	0	0	8.59886
P40189	Interleukin-6 receptor subunit beta OS=Homo sapiens GN=IL6ST PE=1 SV=2	1	1.18061	1.10548	1.08592	1.08674	1.07479	1.30913	1.01619	1.01414	1.01078	8.51073
A0A075B6J9	HCG1782423 (Fragment) OS=Homo sapiens GN=IGLV2-18 PE=1 SV=1	1	0.98033	1.02126	0.807477	0.798421	1.22992	1.32694	1.05898	1.28973	1.08049	8.40668
P46019	Phosphorylase b kinase regulatory subunit alpha, liver isoform OS=Homo sapiens GN=PHKA2 PE=1 SV=1	1	4.14269	4.06397	3.79607	1.40833	6.00554	7.59654	4.05408	3.80304	3.06021	8.40098
P18669	Phosphoglycerate mutase 1 OS=Homo sapiens GN=PGAM1 PE=1 SV=2	1	0.558683	0.73699	0.68682	0.765153	0.598338	0.578869	0.780866	0.793677	0.948039	8.08929
P01773	Ig heavy chain V-III region BUR OS=Homo sapiens PE=1 SV=1	1	0.938165	1.01073	0.974541	0.975848	1.37396	1.2557	1.18734	1.39996	0.989864	7.98531
P80422	Ig gamma lambda chain V-II region DOT OS=Homo sapiens PE=1 SV=1	1	0.558683	0.673819	0.547599	0.67644	1.95014	2.28876	2.05378	2.31489	1.09443	7.84679
Q99453	Paired mesoderm homeobox protein 2B OS=Homo sapiens GN=PHOX2B PE=1 SV=2	1	0.969789	1.10548	0.993104	1.07565	0.831025	0.961812	0.83435	1.00312	1.0526	7.65726
Q9UKY1	Zinc fingers and homeoboxes protein 1 OS=Homo sapiens GN=ZHX1 PE=1 SV=1	1	0.748424	0.684347	0.658976	0.776243	1.00831	1.0954	0.845046	1.1354	0.87833	7.44857
Q8TCU4	Alstrom syndrome protein 1 OS=Homo sapiens GN=ALMS1 PE=1 SV=3	1	0.938165	1.03179	0.872446	1.07565	0.99723	1.1043	0.802259	1.16847	0.95501	7.32885
Q9BWP8	Collectin-11 OS=Homo sapiens GN=COLEC11 PE=1 SV=1	1	1.03304	1.20024	1.16945	1.19763	1.04155	0.935095	0.823653	0.948003	0.982893	7.27057
A0A0C4DH24	Protein IGKV6-21 (Fragment) OS=Homo sapiens GN=IGKV6-21 PE=1 SV=1	1	0.758965	0.789632	0.658976	0.731886	1.48476	1.42491	1.45476	1.39996	1.00381	7.13821
Q96JQ0	Protocadherin-16 OS=Homo sapiens GN=DCHS1 PE=1 SV=1	1	0	0	0	0	0	0	0	0	0	7.12861
O00602	Ficolin-1 OS=Homo sapiens GN=FCN1 PE=1 SV=2	1	1.04358	0.558006	0.891009	1.03129	0.642659	0.53434	0.984105	1.00312	1.06654	7.03863
Q6AHZ1	Zinc finger protein 518A OS=Homo sapiens GN=ZNF518A PE=1 SV=2	1	1.28602	1.06337	0.872446	1.58575	0.531856	0.712454	0.663201	0.925957	0.968952	6.95643
A0A0A0MT36	Protein IGKV6D-21 (Fragment) OS=Homo sapiens GN=IGKV6D-21 PE=4 SV=1	1	1.27548	1.43187	1.40148	1.46377	1.19668	1.00634	0.973408	1.25666	0.934097	6.91692
Q9UNN8	Endothelial protein C receptor OS=Homo sapiens GN=PROCR PE=1 SV=1	1	1.49685	1.81089	1.86555	1.36397	1.241	1.55849	1.80776	1.422	1.18505	6.64691
P01824	Ig heavy chain V-II region WAH OS=Homo sapiens PE=1 SV=1	1	1.06466	1.13707	1.17873	1.05347	1.21884	1.64755	1.43337	1.19052	0.95501	6.60077
P10586	Receptor-type tyrosine-protein phosphatase F OS=Homo sapiens GN=PTPRF PE=1 SV=2	1	1.11737	1.1476	1.2437	1.51922	1.09695	1.19336	0.973408	1.19052	1.27567	6.60034
P35527	Keratin, type I cytoskeletal 9 OS=Homo sapiens GN=KRT9 PE=1 SV=3	1	0.400565	0.347438	0.779633	0.454656	0.498615	0.293887	0.449265	0.308652	1.01775	6.40891
A0A075B6I2	Protein IGLV6-57 OS=Homo sapiens GN=IGLV6-57 PE=1 SV=2	1	0.864377	0.894916	0.788914	0.909313	1.41828	1.30913	1.29431	1.4661	0.95501	6.32087
Q15848	Adiponectin OS=Homo sapiens GN=ADIPOQ PE=1 SV=1	1	0.780048	0.758046	0.863165	0.643172	0.731302	1.0954	0.620414	0.83777	0.948039	6.05667
O60306	Intron-binding protein aquarius OS=Homo sapiens GN=AQR PE=1 SV=4	1	1.32819	1.43187	1.42005	1.16436	1.14127	1.05977	0.930621	0.948003	1.01078	6.04571
Q9NQ11	Probable cation-transporting ATPase 13A2 OS=Homo sapiens GN=ATP13A2 PE=1 SV=2	1	1.30711	1.26341	1.31795	1.38615	0.842105	0.997435	0.930621	1.11335	1.03866	5.92217
Q9BRT3	Migration and invasion enhancer 1 OS=Homo sapiens GN=MIEN1 PE=1 SV=1	1	0	0	0	0	0	0	0	0	0	5.84368
P41222	Prostaglandin-H2 D-isomerase OS=Homo sapiens GN=PTGDS PE=1 SV=1	1	0.938165	0.884387	0.779633	0.720797	0.797784	0.837133	0.620414	0.716514	0.95501	5.75394
P38646	Stress-70 protein, mitochondrial OS=Homo sapiens GN=HSPA9 PE=1 SV=2	1	0	0	0	0	0	0	0	0	0	5.64659
O94985	Calsyntenin-1 OS=Homo sapiens GN=CLSTN1 PE=1 SV=1	1	0.906542	1.23183	1.08592	0.831688	1.13019	1.43381	1.47616	1.24563	1.14322	5.58498
P55265	Double-stranded RNA-specific adenosine deaminase OS=Homo sapiens GN=ADAR PE=1 SV=4	1	1.09628	1.11601	1.00239	1.07565	0.66482	0.792605	0.556233	0.727537	0.95501	5.58089
Q17RC7	Exocyst complex component 3-like protein 4 OS=Homo sapiens GN=EXOC3L4 PE=1 SV=2	1	0	0	0	0	0	0	0	0	0	5.50265
P15814	Immunoglobulin lambda-like polypeptide 1 OS=Homo sapiens GN=IGLL1 PE=1 SV=1	1	0.811671	0.958086	0.881728	1.12001	1.06371	0.837133	1.05898	1.16847	1.01775	5.44282
P01707	Ig lambda chain V-II region TRO OS=Homo sapiens PE=1 SV=1	1	1.02249	0.989672	0.891009	0.864956	1.04155	1.0954	1.01619	1.09131	1.03866	5.40678
Q6UWP8	Suprabasin OS=Homo sapiens GN=SBSN PE=1 SV=2	1	1.37035	0.768575	0.872446	0.953669	0.842105	0.872756	0.86644	0.628328	1.03169	5.37225
Q86VS8	Protein Hook homolog 3 OS=Homo sapiens GN=HOOK3 PE=1 SV=2	1	0	0	0	0	0	0	0	0	0	5.36306
Q04721	Neurogenic locus notch homolog protein 2 OS=Homo sapiens GN=NOTCH2 PE=1 SV=3	1	1.14899	1.20024	0.974541	1.26417	1.01939	0.997435	1.05898	0.925957	0.934097	5.32733
J3KNB4	Cathelicidin antimicrobial peptide OS=Homo sapiens GN=CAMP PE=1 SV=1	1	0.463812	0.505364	0.491911	0.54337	1.08587	1.06868	1.95751	1.52121	1.1014	5.29961
O95678	Keratin, type II cytoskeletal 75 OS=Homo sapiens GN=KRT75 PE=1 SV=2	1	0.664095	0.726461	0.751789	0.964759	1.1856	0.427472	1.06968	0.705491	0.864389	5.20728
Q8WUY9	DEP domain-containing protein 1B OS=Homo sapiens GN=DEPDC1B PE=1 SV=2	1	0	0	0	0	0	0	0	0	0	5.09298
Q8IUK5	Plexin domain-containing protein 1 OS=Homo sapiens GN=PLXDC1 PE=1 SV=2	1	0.969789	1.25288	1.02095	1.00912	1.31856	1.34476	1.10177	1.23461	1.20596	5.08014
Q9ULV0	Unconventional myosin-Vb OS=Homo sapiens GN=MYO5B PE=1 SV=3	1	0	0	0	0	0	0	0	0	0	5.02656
O00591	Gamma-aminobutyric acid receptor subunit pi OS=Homo sapiens GN=GABRP PE=2 SV=1	1	0.948707	1.05284	0.993104	1.0202	0.963989	0.952907	0.962711	0.925957	0.95501	5.02141
Q14697	Neutral alpha-glucosidase AB OS=Homo sapiens GN=GANAB PE=1 SV=3	1	0.959248	1.54768	1.28083	1.45268	0.764543	0.944001	0.86644	0.925957	1.17111	4.93886
H0YLC8	Proprotein convertase subtilisin/kexin type 6 (Fragment) OS=Homo sapiens GN=PCSK6 PE=1 SV=1	1	0.864377	0.947558	0.900291	1.18654	0.919668	0.944001	0.780866	0.760607	0.982893	4.90732
G3XAI2	Laminin subunit beta-1 OS=Homo sapiens GN=LAMB1 PE=1 SV=1	1	0.98033	1.16865	1.01167	0.820599	0.975069	1.08649	0.877137	0.90391	1.09443	4.74382
P10645	Chromogranin-A OS=Homo sapiens GN=CHGA PE=1 SV=7	1	0.969789	1.25288	1.21586	1.04238	0.875346	1.1043	0.952014	1.04721	1.2687	4.73539
G3V1C5	Interleukin 18 binding protein, isoform CRA_a OS=Homo sapiens GN=IL18BP PE=1 SV=1	1	0.906542	0.726461	0.751789	0.898224	0.709141	0.774793	0.705988	0.848794	0.982893	4.73194
J3KNP4	Semaphorin-4B OS=Homo sapiens GN=SEMA4B PE=1 SV=1	1	1.13845	1.12654	1.07664	1.05347	1.10803	1.01525	1.13386	0.992096	1.00381	4.72764
Q9BZX2	Uridine-cytidine kinase 2 OS=Homo sapiens GN=UCK2 PE=1 SV=1	1	0.737883	0.915973	0.76107	0.798421	0.709141	0.854944	0.89853	0.892887	0.906214	4.71026
P12830	Cadherin-1 OS=Homo sapiens GN=CDH1 PE=1 SV=3	1	0.917083	1.01073	0.974541	0.820599	1.15235	1.4071	0.941317	1.08028	1.0526	4.65206
P54802	Alpha-N-acetylglucosaminidase OS=Homo sapiens GN=NAGLU PE=1 SV=2	1	0.769506	0.810688	0.640413	0.554459	0.975069	0.961812	1.03759	1.22359	1.15717	4.61511
Q96KN7	X-linked retinitis pigmentosa GTPase regulator-interacting protein 1 OS=Homo sapiens GN=RPGRIP1 PE=1 SV=2	1	1.69713	2.0004	2.02333	1.24199	1.73961	2.22642	1.87194	1.58735	1.58936	4.59113
P54289	Voltage-dependent calcium channel subunit alpha-2/delta-1 OS=Homo sapiens GN=CACNA2D1 PE=1 SV=3	1	0.98033	1.0002	0.891009	0.931491	1.28532	1.00634	1.17665	1.11335	1.03866	4.55883
P81172	Hepcidin OS=Homo sapiens GN=HAMP PE=1 SV=2	1	1.15953	1.35817	1.13232	1.16436	1.06371	1.04196	1.28361	1.10233	0.941068	4.55207
P08493	Matrix Gla protein OS=Homo sapiens GN=MGP PE=1 SV=2	1	0.885459	0.873859	0.918853	0.953669	0.587258	0.65902	0.748775	0.83777	0.885301	4.55013
P01708	Ig lambda chain V-II region BUR OS=Homo sapiens PE=1 SV=1	1	0.790589	0.80016	0.76107	0.742975	1.44044	1.62974	1.50825	1.6094	1.08746	4.52625
P52848	Bifunctional heparan sulfate N-deacetylase/N-sulfotransferase 1 OS=Homo sapiens GN=NDST1 PE=1 SV=1	1	0.959248	0.958086	0.68682	0.765153	1.14127	1.01525	0.823653	0.793677	0.906214	4.45832
A0A075B7D0	Protein IGHV1OR15-1 (Fragment) OS=Homo sapiens GN=IGHV1OR15-1 PE=4 SV=1	1	0.474353	0.536949	0.48263	0.532281	1.03047	0.92619	0.887833	1.09131	0.899243	4.22416
P35916	Vascular endothelial growth factor receptor 3 OS=Homo sapiens GN=FLT4 PE=1 SV=3	1	1.21224	1.84247	1.58711	1.25308	1.00831	1.22008	1.18734	1.14642	0.996835	4.16245
Q13421	Mesothelin OS=Homo sapiens GN=MSLN PE=1 SV=2	1	1.04358	1.12654	0.844602	0.798421	1.17452	0.952907	1.14456	1.15745	0.975923	4.08645
P37802	Transgelin-2 OS=Homo sapiens GN=TAGLN2 PE=1 SV=3	1	0.516518	0.515893	0.538318	0.909313	0.354571	0.311698	0.213936	0.330699	1.00381	4.02788
A0A0D9SFM0	E3 ubiquitin-protein ligase SHPRH OS=Homo sapiens GN=SHPRH PE=1 SV=1	1	0.463812	0.484307	0.464067	0.598816	1.08587	0.748076	1.12316	1.10233	1.15019	3.98761
Q6UY14	ADAMTS-like protein 4 OS=Homo sapiens GN=ADAMTSL4 PE=1 SV=2	1	0.80113	0.884387	0.807477	0.920402	0.842105	1.00634	1.05898	0.87084	0.941068	3.96844
P32942	Intercellular adhesion molecule 3 OS=Homo sapiens GN=ICAM3 PE=1 SV=2	1	1.08574	1.25288	1.22514	0.898224	1.01939	1.30913	0.984105	0.925957	1.06654	3.9679
Q9UQ84	Exonuclease 1 OS=Homo sapiens GN=EXO1 PE=1 SV=2	1	1.08574	1.05284	0.937416	0.876045	1.241	0.810416	0.994801	0.749584	0.975923	3.9347
P26038	Moesin OS=Homo sapiens GN=MSN PE=1 SV=3	1	0.769506	0.915973	0.714664	0.953669	0.686981	0.890567	0.738078	0.83777	1.08746	3.93142
Q16787	Laminin subunit alpha-3 OS=Homo sapiens GN=LAMA3 PE=1 SV=2	1	1.31765	1.20024	0.974541	0.998026	0.65374	0.721359	0.641807	0.87084	0.899243	3.84082
H7BY22	Zinc finger and BTB domain-containing protein 44 OS=Homo sapiens GN=ZBTB44 PE=1 SV=1	1	0.874918	1.08443	1.29939	0.986937	1.11911	1.33585	0.83435	1.16847	1.09443	3.80395
P11597	Cholesteryl ester transfer protein OS=Homo sapiens GN=CETP PE=1 SV=2	1	1.05412	0.621177	0.779633	0.798421	0.698061	0.676831	0.89853	0.782654	0.961981	3.79413
P06887	Ig lambda chain V-I region MEM OS=Homo sapiens PE=1 SV=1	1	1.3809	1.37922	1.36436	1.37506	0.908587	0.890567	0.86644	0.892887	0.948039	3.75994
Q9UBX1	Cathepsin F OS=Homo sapiens GN=CTSF PE=1 SV=1	1	0.927624	1.09496	0.82604	0.986937	0.919668	0.872756	0.823653	0.892887	1.03866	3.75923
Q14956	Transmembrane glycoprotein NMB OS=Homo sapiens GN=GPNMB PE=1 SV=2	1	0.927624	1.02126	0.872446	1.03129	0.897507	1.00634	0.930621	1.02517	1.00381	3.7513
P20774	Mimecan OS=Homo sapiens GN=OGN PE=1 SV=1	1	0.706259	0.73699	0.714664	0.765153	0.531856	0.685737	0.556233	0.639351	1.01775	3.72407
Q14314	Fibroleukin OS=Homo sapiens GN=FGL2 PE=1 SV=1	1	1.01195	1.11601	1.00239	1.1311	0.797784	0.828227	0.748775	0.87084	0.941068	3.72018
P00491	Purine nucleoside phosphorylase OS=Homo sapiens GN=PNP PE=1 SV=2	1	0.853836	0.894916	0.96526	0.842778	0.875346	1.16664	0.802259	1.05824	1.12928	3.7169
P11684	Uteroglobin OS=Homo sapiens GN=SCGB1A1 PE=1 SV=1	1	0.938165	0.958086	1.2437	1.05347	0.698061	0.899473	0.930621	1.01414	1.01775	3.70227
P59665	Neutrophil defensin 1 OS=Homo sapiens GN=DEFA1 PE=1 SV=1	1	0.495436	0.505364	0.464067	0.565548	0.686981	0.65902	0.631111	0.683444	0.899243	3.57077
Q6YHK3	CD109 antigen OS=Homo sapiens GN=CD109 PE=1 SV=2	1	1.13845	1.31605	1.06735	1.1311	0.975069	1.04196	0.83435	0.815724	0.906214	3.55474
A0A0C4DH30	Protein IGHV3-16 (Fragment) OS=Homo sapiens GN=IGHV3-16 PE=4 SV=1	1	0.906542	0.968615	0.816758	0.842778	1.32964	1.32694	1.13386	1.22359	1.05957	3.53072
Q86X27	Ras-specific guanine nucleotide-releasing factor RalGPS2 OS=Homo sapiens GN=RALGPS2 PE=1 SV=1	1	1.34927	1.69508	1.38292	1.92952	1.06371	1.15774	1.11247	1.53224	0.968952	3.52681
Q9H1H9	Kinesin-like protein KIF13A OS=Homo sapiens GN=KIF13A PE=1 SV=2	1	0.769506	0.821217	0.723945	0.709707	0.975069	1.00634	0.984105	1.02517	1.03866	3.51317
P10124	Serglycin OS=Homo sapiens GN=SRGN PE=1 SV=3	1	1.02249	0.979143	0.677538	0.654262	1.67313	3.09027	0.56693	0.628328	0.989864	3.47831
Q9BS26	Endoplasmic reticulum resident protein 44 OS=Homo sapiens GN=ERP44 PE=1 SV=1	1	0.569224	0.779103	0.733226	0.931491	0.520776	0.59668	0.513446	0.606281	0.913185	3.44533
A0A0A0MS10	Protein IGHV2-5 (Fragment) OS=Homo sapiens GN=IGHV2-5 PE=1 SV=1	1	0.853836	0.979143	0.946697	0.898224	1.77285	2.27985	1.71149	2.00624	1.04563	3.42663
H0Y7A7	Calmodulin (Fragment) OS=Homo sapiens GN=CALM2 PE=1 SV=1	1	0.474353	0.473779	0.48263	0.67644	0.365651	0.374038	0.3316	0.385815	0.920156	3.39719
P07900	Heat shock protein HSP 90-alpha OS=Homo sapiens GN=HSP90AA1 PE=1 SV=5	1	0.685177	0.968615	0.816758	0.776243	0.842105	0.756982	0.791562	0.705491	0.961981	3.31417
Q14766	Latent-transforming growth factor beta-binding protein 1 OS=Homo sapiens GN=LTBP1 PE=1 SV=4	1	1.12791	1.01073	0.816758	0.698618	1.36288	2.14627	0.738078	0.738561	1.18505	3.3126
P09619	Platelet-derived growth factor receptor beta OS=Homo sapiens GN=PDGFRB PE=1 SV=1	1	0.790589	0.705404	0.696101	0.687529	1.06371	1.27351	0.919924	1.12438	0.996835	3.31104
P23141	Liver carboxylesterase 1 OS=Homo sapiens GN=CES1 PE=1 SV=2	1	0.906542	0.768575	0.909572	0.67644	1.3518	1.51396	1.62591	1.58735	1.11534	3.30905
A0A087WXK5	ATP-binding cassette sub-family A member 2 OS=Homo sapiens GN=ABCA2 PE=1 SV=1	1	1.19115	1.35817	1.28083	1.19763	1.04155	1.39819	1.03759	1.03619	1.01078	3.30651
Q9Y6U3	Adseverin OS=Homo sapiens GN=SCIN PE=1 SV=4	1	1.02249	1.05284	0.82604	0.931491	1.13019	1.17555	1.17665	0.992096	1.01078	3.29799
Q9Y3T9	Nucleolar complex protein 2 homolog OS=Homo sapiens GN=NOC2L PE=1 SV=4	1	0.569224	0.673819	0.389817	3.14933	0.432133	0.480906	0.502749	0.429908	0.446136	3.26748
Q9BQ51	Programmed cell death 1 ligand 2 OS=Homo sapiens GN=PDCD1LG2 PE=1 SV=2	1	1.14899	1.20024	0.909572	1.05347	0.99723	1.08649	0.973408	0.914933	1.01078	3.25644
Q52WX2	Serine/threonine-protein kinase SBK1 OS=Homo sapiens GN=SBK1 PE=2 SV=1	1	1.00141	1.1476	0.807477	1.17545	0.775623	1.05977	0.86644	1.38893	0.885301	3.25216
Q8NB66	Protein unc-13 homolog C OS=Homo sapiens GN=UNC13C PE=2 SV=3	1	0.948707	1.17918	1.05807	1.16436	0.831025	0.792605	0.83435	0.716514	0.982893	3.22694
P02452	Collagen alpha-1(I) chain OS=Homo sapiens GN=COL1A1 PE=1 SV=5	1	0.927624	0.873859	0.844602	0.94258	0.709141	0.65902	0.641807	0.760607	1.04563	3.21676
P11279	Lysosome-associated membrane glycoprotein 1 OS=Homo sapiens GN=LAMP1 PE=1 SV=3	1	0.948707	0.979143	0.900291	1.0202	0.98615	1.18445	0.994801	1.19052	0.989864	3.19607
H0Y897	Target of Nesh-SH3 (Fragment) OS=Homo sapiens GN=ABI3BP PE=1 SV=1	1	0.927624	0.947558	0.835321	0.964759	1.13019	1.08649	1.14456	1.10233	1.08049	3.18782
Q01459	Di-N-acetylchitobiase OS=Homo sapiens GN=CTBS PE=1 SV=1	1	0.874918	0.915973	1.0952	0.898224	1.49584	1.47834	1.3478	1.39996	1.14322	3.17978
P08174	Complement decay-accelerating factor OS=Homo sapiens GN=CD55 PE=1 SV=4	1	0.790589	0.80016	0.668257	0.754064	1.09695	1.05977	0.823653	1.31177	0.95501	3.17947
Q96T76	MMS19 nucleotide excision repair protein homolog OS=Homo sapiens GN=MMS19 PE=1 SV=2	1	1.19115	1.2213	1.17873	1.03129	0.66482	0.890567	0.738078	0.749584	1.08049	3.14626
Q9Y5C1	Angiopoietin-related protein 3 OS=Homo sapiens GN=ANGPTL3 PE=1 SV=1	1	1.11737	1.35817	1.30867	1.05347	0.975069	1.45162	1.13386	1.26768	1.12928	3.13871
A8TX70	Collagen alpha-5(VI) chain OS=Homo sapiens GN=COL6A5 PE=1 SV=1	1	1.59172	3.0006	3.1835	1.08674	2.00554	2.76966	2.86674	1.54326	1.56148	3.09882
P30740	Leukocyte elastase inhibitor OS=Homo sapiens GN=SERPINB1 PE=1 SV=1	1	0.453271	0.631705	0.594006	0.831688	0.842105	0.739171	0.705988	0.694467	1.20596	3.07578
B1AK44	Mitotic spindle assembly checkpoint protein MAD2B OS=Homo sapiens GN=MAD2L2 PE=1 SV=1	1	2.40339	1.09496	0.863165	1.77427	1.52909	0.819322	1.93612	1.66452	1.12928	3.07552
P06703	Protein S100-A6 OS=Homo sapiens GN=S100A6 PE=1 SV=1	1	0.421647	0.484307	0.631131	0.532281	0.709141	0.935095	0.887833	0.93698	0.961981	3.02636
A6NJ16	Putative V-set and immunoglobulin domain-containing-like protein IGHV4OR15-8 OS=Homo sapiens GN=IGHV4OR15-8 PE=5 SV=2	1	0.590306	0.515893	0.436223	0.554459	1.13019	0.952907	0.952014	1.12438	0.927126	3.02098
Q12841	Follistatin-related protein 1 OS=Homo sapiens GN=FSTL1 PE=1 SV=1	1	1.10682	0.852802	0.835321	1.0202	0.98615	0.80151	0.941317	0.793677	0.941068	3.02052
Q9UBG0	C-type mannose receptor 2 OS=Homo sapiens GN=MRC2 PE=1 SV=2	1	0.790589	1.48451	1.32723	0.94258	0.853186	0.828227	0.930621	0.914933	0.773767	3.0122
P10599	Thioredoxin OS=Homo sapiens GN=TXN PE=1 SV=3	1	0.969789	1.01073	0.974541	0.931491	0.930748	0.756982	0.802259	1.02517	0.724971	2.99465
A0A0G2JKF9	Gamma-aminobutyric acid type B receptor subunit 1 OS=Homo sapiens GN=GABBR1 PE=1 SV=1	1	0.896001	0.958086	1.11376	0.831688	1.36288	1.83457	1.61522	1.64247	0.941068	2.97251
Q96JM4	Leucine-rich repeat and IQ domain-containing protein 1 OS=Homo sapiens GN=LRRIQ1 PE=2 SV=3	1	1.04358	0.968615	1.22514	1.17545	0.786704	0.53434	0.652504	0.716514	0.662233	2.94562
P23083	Ig heavy chain V-I region V35 OS=Homo sapiens PE=1 SV=1	1	2.26635	1.88459	2.34818	2.32873	0.65374	0.685737	1.02689	0.90391	0.968952	2.94241
P24593	Insulin-like growth factor-binding protein 5 OS=Homo sapiens GN=IGFBP5 PE=1 SV=1	1	0.948707	0.958086	0.918853	0.953669	1.22992	0.935095	1.14456	1.04721	1.14322	2.94235
A4UGR9	Xin actin-binding repeat-containing protein 2 OS=Homo sapiens GN=XIRP2 PE=1 SV=2	1	0.959248	0.863331	0.779633	1.17545	0.6759	0.427472	0.83435	0.694467	1.03866	2.89484
Q96EE4	Coiled-coil domain-containing protein 126 OS=Homo sapiens GN=CCDC126 PE=2 SV=2	1	1.15953	0.526421	0.677538	0.731886	0.742382	0.854944	1.12316	1.14642	1.15019	2.80918
Q06732	Zinc finger protein 33B OS=Homo sapiens GN=ZNF33B PE=1 SV=2	1	3.60509	2.95849	3.54547	2.38417	0.132964	0.080151	0.26742	0.187396	0.676175	2.80907
F8WC63	Oxysterols receptor LXR-alpha OS=Homo sapiens GN=NR1H3 PE=4 SV=1	1	6.272	0.915973	1.10448	5.46697	0.121884	0.080151	0.502749	0.220466	0.927126	2.8081
Q8IZJ1	Netrin receptor UNC5B OS=Homo sapiens GN=UNC5B PE=1 SV=2	1	1.08574	1.11601	1.10448	1.15327	0.99723	1.11321	1.46546	1.03619	1.01078	2.80756
P32754	4-hydroxyphenylpyruvate dioxygenase OS=Homo sapiens GN=HPD PE=1 SV=2	1	2.23473	2.79003	1.9398	2.01823	1.66205	1.95034	2.07518	1.91805	1.72878	2.80448
Q8NE18	Putative methyltransferase NSUN7 OS=Homo sapiens GN=NSUN7 PE=2 SV=4	1	1.21224	1.74772	1.41076	1.21981	1.67313	2.36	1.76497	1.68656	1.54056	2.78793
O60462	Neuropilin-2 OS=Homo sapiens GN=NRP2 PE=1 SV=2	1	1.03304	1.12654	1.01167	0.986937	1.04155	0.997435	0.984105	1.08028	0.982893	2.78063
O43852	Calumenin OS=Homo sapiens GN=CALU PE=1 SV=2	1	1.12791	1.0739	0.779633	0.742975	1.19668	1.93253	0.791562	0.925957	1.04563	2.77774
P78552	Interleukin-13 receptor subunit alpha-1 OS=Homo sapiens GN=IL13RA1 PE=1 SV=1	1	0.653553	0.715933	0.918853	0.887134	0.975069	0.988529	1.16595	1.09131	0.996835	2.77745
Q7Z2Y8	Interferon-induced very large GTPase 1 OS=Homo sapiens GN=GVINP1 PE=2 SV=2	1	0.5376	0.568535	0.547599	0.4103	0.99723	2.09283	0.588323	1.24563	0.934097	2.74898
Q9Y624	Junctional adhesion molecule A OS=Homo sapiens GN=F11R PE=1 SV=1	1	1.22278	1.34764	1.36436	1.63011	0.753463	0.756982	0.802259	0.83777	0.850447	2.71781
A0AV96	RNA-binding protein 47 OS=Homo sapiens GN=RBM47 PE=1 SV=2	1	1.2544	1.42134	0.677538	0.620994	1.79501	1.62083	0.887833	0.87084	1.27567	2.70628
Q7KZ85	Transcription elongation factor SPT6 OS=Homo sapiens GN=SUPT6H PE=1 SV=2	1	1.98174	1.36869	1.67064	1.70773	0.520776	0.507623	1.14456	1.08028	1.07351	2.69626
O76096	Cystatin-F OS=Homo sapiens GN=CST7 PE=1 SV=1	1	0.959248	0.93703	0.584725	0.421389	0.853186	1.58521	0.673898	0.650374	0.669204	2.64388
Q8WWZ8	Oncoprotein-induced transcript 3 protein OS=Homo sapiens GN=OIT3 PE=1 SV=2	1	1.15953	0.979143	0.798196	1.15327	0.66482	0.712454	0.812956	0.705491	1.03866	2.64274
A0A087WZE4	Spectrin alpha chain, erythrocytic 1 OS=Homo sapiens GN=SPTA1 PE=1 SV=1	1	0.864377	1.12654	0.946697	1.18654	0.941828	1.00634	0.973408	1.22359	0.975923	2.64014
Q9H7P6	Multivesicular body subunit 12B OS=Homo sapiens GN=MVB12B PE=1 SV=2	1	0.643012	0.705404	0.955979	0.909313	0.975069	1.0954	1.21943	1.16847	1.02472	2.63809
Q14126	Desmoglein-2 OS=Homo sapiens GN=DSG2 PE=1 SV=2	1	0.832754	1.10548	1.22514	1.25308	1.20776	1.15774	1.10177	1.22359	1.19899	2.63285
A0A0D9SGF6	Spectrin alpha chain, non-erythrocytic 1 OS=Homo sapiens GN=SPTAN1 PE=1 SV=1	1	0.80113	0.579063	0.603287	1.15327	0.598338	0.569963	0.748775	0.760607	0.697088	2.62421
P27797	Calreticulin OS=Homo sapiens GN=CALR PE=1 SV=1	1	0.716801	0.842274	0.816758	0.842778	0.6759	0.899473	0.534839	0.760607	0.989864	2.61053
O00299	Chloride intracellular channel protein 1 OS=Homo sapiens GN=CLIC1 PE=1 SV=4	1	0.727342	0.758046	0.751789	0.798421	0.797784	0.854944	0.930621	0.727537	1.02472	2.60287
Q8IX03	Protein KIBRA OS=Homo sapiens GN=WWC1 PE=1 SV=1	1	1.05412	1.61085	1.15089	0.975848	0.831025	1.24679	0.748775	0.981073	1.16414	2.56291
P01612	Ig kappa chain V-I region Mev OS=Homo sapiens PE=1 SV=1	1	1.23332	1.26341	1.03023	1.3307	1.13019	1.02415	1.11247	1.02517	0.941068	2.53217
Q9BRX2	Protein pelota homolog OS=Homo sapiens GN=PELO PE=1 SV=2	1	3.82645	3.75865	4.39936	3.6927	0.132964	0.284981	0.352994	0.341722	0.948039	2.51787
CANCER_sp_P46100,ATRX_HUMAN Transcriptional regulator ATRX	p.K778fs*23|DKGNEKVLHLAQILILKRANQLRAL|Deletion - frameshift|COSMIC|Central nervous system(2)	1	0.484894	0.663291	0.510474	0.598816	2.45983	3.34853	2.13936	2.89913	1.20596	2.50703
P04745	Alpha-amylase 1 OS=Homo sapiens GN=AMY1A PE=1 SV=2	1	0.727342	0.894916	1.03951	1.00912	0.831025	1.00634	0.86644	0.959026	0.920156	2.49157
Q86UN3	Reticulon-4 receptor-like 2 OS=Homo sapiens GN=RTN4RL2 PE=1 SV=1	1	0.959248	1.47398	1.2437	0.998026	1.08587	1.50506	1.30501	1.21256	0.920156	2.48435
P04844	Dolichyl-diphosphooligosaccharide--protein glycosyltransferase subunit 2 OS=Homo sapiens GN=RPN2 PE=1 SV=3	1	1.35981	1.43187	1.43861	1.59684	0.842105	0.908378	0.83435	1.04721	0.906214	2.46072
P19022	Cadherin-2 OS=Homo sapiens GN=CDH2 PE=1 SV=4	1	1.29657	1.02126	0.900291	0.986937	1.04155	0.961812	1.18734	0.925957	0.906214	2.45214
A0A0A0MQS1	Pyrroline-5-carboxylate reductase OS=Homo sapiens GN=PYCRL PE=1 SV=1	1	2.19257	5.62218	5.05833	1.17545	2.79224	4.73782	4.53544	2.57945	2.07035	2.45057
Q8IXL6	Extracellular serine/threonine protein kinase FAM20C OS=Homo sapiens GN=FAM20C PE=1 SV=2	1	1.06466	0.779103	0.76107	1.04238	1.07479	0.944001	1.05898	1.1354	1.07351	2.44066
Q86SQ4	G-protein coupled receptor 126 OS=Homo sapiens GN=GPR126 PE=1 SV=3	1	1.04358	0.852802	0.853884	0.798421	0.908587	0.997435	0.791562	0.948003	1.00381	2.43809
P07738	Bisphosphoglycerate mutase OS=Homo sapiens GN=BPGM PE=1 SV=2	1	0.990871	1.1476	1.22514	0.986937	0.919668	1.43381	1.21943	1.16847	1.04563	2.43694
J3KPF3	4F2 cell-surface antigen heavy chain OS=Homo sapiens GN=SLC3A2 PE=1 SV=1	1	1.06466	1.04231	0.993104	0.80951	1.4072	1.7277	1.27292	1.37791	1.11534	2.43493
Q5SW24	Dapper homolog 2 OS=Homo sapiens GN=DACT2 PE=2 SV=1	1	0.948707	0.979143	1.02095	0.94258	1.09695	1.59412	1.02689	1.3228	1.04563	2.42752
O43707	Alpha-actinin-4 OS=Homo sapiens GN=ACTN4 PE=1 SV=2	1	0.632471	0.673819	0.603287	1.00912	0.698061	0.632303	0.577627	0.584234	1.1014	2.42529
P20933	N(4)-(beta-N-acetylglucosaminyl)-L-asparaginase OS=Homo sapiens GN=AGA PE=1 SV=2	1	1.08574	1.06337	0.983823	0.953669	0.853186	1.11321	0.812956	0.948003	1.00381	2.38711
Q9UHD8	Septin-9 OS=Homo sapiens GN=SEPT9 PE=1 SV=2	1	0.758965	0.926501	0.807477	0.887134	1.42936	1.22898	1.51894	1.22359	1.19202	2.37706
A8MU27	Small ubiquitin-related modifier 3 OS=Homo sapiens GN=SUMO3 PE=1 SV=1	1	0.811671	0.852802	1.08592	0.831688	1.36288	1.04196	0.994801	1.23461	0.885301	2.36798
Q9H299	SH3 domain-binding glutamic acid-rich-like protein 3 OS=Homo sapiens GN=SH3BGRL3 PE=1 SV=1	1	0.643012	0.40008	0.380535	0.909313	0.432133	0.400755	0.481355	0.551165	1.03169	2.3503
Q9Y2X3	Nucleolar protein 58 OS=Homo sapiens GN=NOP58 PE=1 SV=1	1	1.2544	0.958086	0.974541	1.03129	0.864266	0.810416	0.909227	0.87084	1.01775	2.33841
P00390	Glutathione reductase, mitochondrial OS=Homo sapiens GN=GSR PE=1 SV=2	1	1.13845	0.663291	0.594006	0.842778	0.919668	0.828227	1.17665	1.11335	1.0526	2.33686
K7EPJ4	Cartilage intermediate layer protein 2 OS=Homo sapiens GN=CILP2 PE=1 SV=1	1	1.57064	2.25308	1.85627	1.28634	1.75069	2.60046	1.79706	1.80782	1.6521	2.31981
Q15149	Plectin OS=Homo sapiens GN=PLEC PE=1 SV=3	1	1.11737	1.12654	0.881728	0.820599	1.21884	1.18445	1.10177	1.23461	1.0526	2.24603
Q9Y2C2	Uronyl 2-sulfotransferase OS=Homo sapiens GN=UST PE=2 SV=1	1	0.98033	1.09496	1.19729	1.07565	0.842105	0.86385	0.984105	0.760607	0.95501	2.19147
Q6WRX3	Protein zyg-11 homolog A OS=Homo sapiens GN=ZYG11A PE=2 SV=3	1	2.66692	3.89552	4.54786	1.24199	2.74792	4.5597	6.04369	2.73378	2.84412	2.17818
A0A087X2A7	Protein FAM184A OS=Homo sapiens GN=FAM184A PE=1 SV=1	1	1.05412	1.0739	1.72633	0.931491	0.908587	0.685737	0.641807	0.650374	0.961981	2.17547
Q9BVN2	RUN and SH3 domain-containing protein 1 OS=Homo sapiens GN=RUSC1 PE=1 SV=3	1	1.42306	1.76877	1.62424	1.75209	1.20776	1.31804	1.23013	1.3228	0.996835	2.15999
A0A024R0Y4	Transcriptional adapter 2-alpha OS=Homo sapiens GN=TADA2L PE=1 SV=1	1	1.09628	1.30552	1.61495	0.643172	0.786704	1.15774	0.502749	0.518095	0.585554	2.10897
P27487	Dipeptidyl peptidase 4 OS=Homo sapiens GN=DPP4 PE=1 SV=2	1	1.13845	1.42134	1.44789	1.15327	1.00831	1.34476	1.0055	1.05824	1.05957	2.09299
P30613	Pyruvate kinase PKLR OS=Homo sapiens GN=PKLR PE=1 SV=2	1	0.716801	0.80016	0.594006	0.80951	0.808864	0.739171	0.812956	0.87084	0.982893	2.08435
P31995	Low affinity immunoglobulin gamma Fc region receptor II-c OS=Homo sapiens GN=FCGR2C PE=1 SV=1	1	0.853836	0.536949	0.594006	0.820599	0.65374	0.792605	0.759472	0.914933	0.79468	2.08344
Q14678	KN motif and ankyrin repeat domain-containing protein 1 OS=Homo sapiens GN=KANK1 PE=1 SV=3	1	1.15953	1.27394	1.10448	0.798421	1.1856	1.02415	1.39058	1.21256	0.989864	2.03568
O95954	Formimidoyltransferase-cyclodeaminase OS=Homo sapiens GN=FTCD PE=1 SV=2	1	1.14899	1.44239	1.21586	1.36397	1.36288	1.46944	1.24083	1.06926	1.13625	2.03357
A0A0C4DH65	Protein KRBA1 OS=Homo sapiens GN=KRBA1 PE=1 SV=1	1	1.31765	1.44239	1.25298	1.05347	1.72853	2.46687	1.37989	1.53224	1.13625	2.0216
P61970	Nuclear transport factor 2 OS=Homo sapiens GN=NUTF2 PE=1 SV=1	1	1.05412	1.17918	1.20657	1.24199	0.753463	0.828227	0.780866	0.8047	1.02472	2.00198

## Sheet: Supplementary Table S5
Supplementary Table S5
Gene Name	Protein	Accession	Peptides	A fold change BCT	A fold change EDTA	B fold change BCT	B fold change EDTA
GVINP1	Interferon-induced very large GTPase 1	Q7Z2Y8	1	2.69644	1.51795	0.104679	0.127254
P85A	Phosphatidylinositol 3-kinase regulatory subunit alpha	P27986	1	2.13285	-0.584119	-0.911801	0.814764
ST6GAL1	Beta-galactoside alpha-2,6-sialyltransferase 1	P15907	1	1.99181	1.53765	-0.734401	0.016965
RAD21	Double-strand-break repair protein rad21-Phospho	O60216	1	1.83097	1.43377	0.0463004	-0.336649
CTGF	Connective tissue growth factor	P29279	1	1.79297	2.59964	0.0992963	-1.08526
ZN319	Zinc finger protein 319	Q9P2F9	1	1.74243	1.58376	0.115825	-0.0671076
COMP	Cartilage oligomeric matrix protein	P49747	1	1.59613	1.41539	-0.529985	1.55468
CCDC66	Coiled-coil domain-containing protein 66	A2RUB6	1	1.58055	1.99333	0.185046	-1.71519
MYH15	Myosin-15	Q9Y2K3	1	1.54766	1.21912	-0.801008	0.244643
5HT2A	5-hydroxytryptamine receptor 2A	P28223	1	1.53724	0.400146	1.10612	-0.0332898
PARN	Poly(A)-specific ribonuclease PARN	O95453	1	1.42719	2.01014	-0.544772	0.289726
ITIH1	Inter-alpha-trypsin inhibitor heavy chain H1	P19827	2	1.42682	0.723945	-0.360594	0.202276
PON3	Serum paraoxonase/lactonase 3	Q15166	2	1.38901	0.878687	0.317959	0.133728
BST1	ADP-ribosyl cyclase/cyclic ADP-ribose hydrolase 2	A6NC48	1	1.38524	1.23293	-0.341384	0.128858
ADIPOQ	Adiponectin	Q15848	1	1.34222	0.991598	0.118193	0.0859657
LEP	Leptin	P41159	1	1.32609	0.500247	1.19144	0.110074
BTNL9	Butyrophilin-like protein 9	Q6UXG8	1	1.31136	1.44264	1.17089	0.414676
ANKRD12	Ankyrin repeat domain-containing protein 12	Q6UB98	1	1.2443	1.00613	-0.112114	0.237132
IGHV3-38	Protein IGHV3-38	A0A0C4DH36	1	1.17905	0.604124	-0.143239	1.1414
NOP14	Nucleolar protein 14	P78316	1	1.16831	0.708762	0.168567	0.176164
ATP13A2	Probable cation-transporting ATPase 13A2	Q9NQ11	1	1.14131	0.94991	-1.01431	0.231659
BIRC6	Baculoviral IAP repeat-containing protein 6	Q9NR09	1	1.13763	0.630759	-0.411728	-1.00441
CYP1A2	Cytochrome P450 1A2 -Phospho	P05177	1	1.12593	1.21572	-0.233455	0.00107685
TTHY	Transthyretin	P02766	2	1.11037	0.442916	0.00491139	-0.415197
SEMA3C	Semaphorin-3C	Q99985	1	1.1023	0.553591	0.764058	1.03599
DNASE1L3	Deoxyribonuclease gamma	Q13609	1	1.09733	1.3112	-0.141978	0.0989957
TRY1	Trypsin-1	P07477	2	1.04391	0.250769	0.491242	0.214809
A2MG	Alpha-2-macroglobulin	P01023	10	1.04135	0.480583	-0.0649827	0.196046
ITIH2	Inter-alpha-trypsin inhibitor heavy chain H2	P19823	5	1.03891	0.135232	0.0473659	0.261523
NOS1	Nitric oxide synthase	P29475	1	1.01641	1.29207	0.366648	1.39339
PSMD2	26S proteasome non-ATPase regulatory subunit 2	Q13200	1	1.01316	1.38565	0.240551	-0.411341
CHL1	Neural cell adhesion molecule L1-like protein	A0A087X0M8	1	1.00672	0.361152	0.127654	0.0709813
PLIN4	Perilipin-4	A0A0J9YXN7	1	0.994097	-0.220377	0.705227	-0.105607
CRHBP	Corticotropin-releasing factor-binding protein	P24387	1	0.970893	0.7384	0.37589	0.03866
CDH13	Cadherin-13	P55290	6	0.965897	0.497634	0.489262	0.542566
LUM	Lumican	P51884	14	0.955434	0.496675	0.88119	0.821668
CRTAC1	Cartilage acidic protein 1	Q9NQ79	8	0.947395	0.415293	0.575527	0.427251
CADM1	Cell adhesion molecule 1	X5DQS5	1	0.941785	0.409732	0.620694	0.437605
SHPRH	E3 ubiquitin-protein ligase SHPRH	A0A0D9SFM0	1	0.911054	0.570817	0.674561	0.676931
ITGB1	Integrin beta-1	P05556	1	0.89981	-0.506744	0.646457	0.210652
SERPINA11	Serpin A11	Q86U17	1	0.897415	0.140057	0.464292	-0.0067005
PARVA	Alpha-parvin	J3KNQ4	1	0.89386	0.0136779	-0.672088	-0.0823695
FCN3	Ficolin-3	O75636	7	0.893073	0.460206	-0.302282	0.434288
SMC1B	Structural maintenance of chromosomes protein 1B	Q8NDV3	1	0.887182	1.39859	0.633869	0.796876
MNAT1	CDK-activating kinase assembly factor MAT1	P51948	1	0.881888	0.404483	0.30422	0.453004
PTPRG	Receptor-type tyrosine-protein phosphatase gamma	P23470	1	0.856699	0.275223	0.92394	0.321361
AOC3	Membrane primary amine oxidase	Q16853	2	0.841246	0.561076	0.425437	-0.298995
ORM2	Alpha-1-acid glycoprotein 2	P19652	4	0.835204	1.14379	-1.84595	-1.97094
SERPING1	Plasma protease C1 inhibitor	P05155	9	0.829696	0.381675	-0.522569	-0.0521313
PI16	Peptidase inhibitor 16	Q6UXB8	3	0.82783	0.329757	0.810226	0.976439
SERPINA4	Kallistatin	P29622	6	0.824594	0.589277	0.60353	0.757519
CLEC3B	Tetranectin	P05452	7	0.819827	0.449251	1.05173	0.615384
PAM	Peptidyl-glycine alpha-amidating monooxygenase	P19021	1	0.808913	0.237417	0.506235	0.042897
WDR35	WD repeat-containing protein 35	Q9P2L0	1	0.798867	-0.880852	1.02787	-0.129051
SEPP1	Selenoprotein P	P49908	6	0.787684	0.26945	0.684339	0.234327
DBH	Dopamine beta-hydroxylase	P09172	6	0.768606	0.567194	0.530496	0.269777
ADCY9	Adenylate cyclase type 9	O60503	1	0.74369	-0.233726	0.593213	0.252785
SERPINF2	Alpha-2-antiplasmin	P08697	12	0.737358	0.772238	-0.402151	0.0739094
PCYT1A	Choline-phosphate cytidylyltransferase A	C9JEJ2	1	0.727571	0.164191	0.499132	0.460467
DBI	Acyl-CoA-binding protein	B8ZWD1	1	0.700298	0.637185	-0.796324	-0.947958
PROCR	Endothelial protein C receptor	Q9UNN8	1	0.696816	0.424756	0.48859	0.137689
LYVE1	Lymphatic vessel endothelial hyaluronic acid receptor 1	Q9Y5Y7	3	0.693965	0.198234	0.715851	0.0313708
A1AT	Alpha-1-antitrypsin	P01009	10	0.680814	0.548926	-0.801621	-0.0160748
IGKC	Ig kappa chain C region	A0A087WZW8	1	0.665656	0.333826	0.298766	0.47703
SLC25A44	Solute carrier family 25 member 44	Q96H78	1	0.657534	-0.0745749	0.511069	0.368809
GOLGA8A	Golgin subfamily A member 8A	A7E2F4	1	0.655559	0.498121	1.1141	-0.114427
BRD3	Bromodomain-containing protein 3	Q15059	1	0.655295	-0.792909	0.124268	-0.206306
GSN	Gelsolin	P06396	20	0.654081	0.661107	0.528494	0.940158
CLEC5A	C-type lectin domain family 5 member A	Q9NY25	1	0.652717	0.478756	-0.892478	-0.956287
MYH2	Myosin-2	Q9UKX2	1	0.652717	-0.098789	0.695982	0.319122
DNJC9	DnaJ homolog subfamily C member 9	Q8WXX5	1	0.644155	0.858565	-0.358347	-0.247336
HEP2	Heparin cofactor 2 -Phospho	P05546	1	0.627437	1.28284	-1.92068	-1.15164
LAMP2	Lysosome-associated membrane glycoprotein 2	P13473	1	0.619702	-0.0315884	0.58043	0.0618309
MOK	MAPK/MAK/MRK overlapping kinase	Q9UQ07	1	0.60137	0.215722	0.790619	0.706678
CLC	Galectin-10	Q05315	1	0.592735	-0.477523	0.198867	-1.58127
ODF2L	Outer dense fiber protein 2-like	Q9ULJ1	1	0.587866	-0.203107	0.270948	-1.1156
MTMRD	Myotubularin-related protein 13-Phospho	Q86WG5	1	0.572989	0.503298	1.06583	0.737121
VNN1	Pantetheinase	O95497	1	0.557139	-0.0566506	0.827145	0.686025
LAMA3	Laminin subunit alpha-3	Q16787	1	0.48833	0.869397	-0.415832	0.466679
IGHV3-43	Protein IGHV3-43	A0A0B4J1X8	1	0.478346	-0.0339984	0.668949	0.719306
CD99	CD99 antigen	P14209	1	0.444673	0.511178	0.717555	0.833562
FERMT3	Fermitin family homolog 3	Q86UX7	2	0.418845	0.215722	-1.54244	-1.33522
MENT	Protein MENT	Q9BUN1	1	0.39085	0.781825	0.344569	0.695835
AHNAK	Neuroblast differentiation-associated protein AHNAK- Phospho	Q09666	1	0.386997	0.498894	-0.598316	0.858973
CP135	Centrosomal protein of 135 kDa	Q66GS9	1	0.382911	-0.25603	0.995905	-0.0680733
CAPN1	Calpain-1 catalytic subunit	P07384	2	0.338402	0.0798382	-1.69241	-0.902286
POTEF	POTE ankyrin domain family member F	A5A3E0	1	0.330789	0.405383	-1.17662	0.0191942
PZP	Pregnancy zone protein	P20742	1	0.328144	-0.217694	0.906096	0.0324281
CLIC1	Chloride intracellular channel protein 1	O00299	5	0.310075	0.217519	-1.05326	-0.700839
MCAM	Cell surface glycoprotein MUC18	P43121	5	0.307372	0.248046	1.16354	0.75857
LRMP	Lymphoid-restricted membrane protein	Q12912	1	0.305914	-0.231125	-1.31092	-1.16828
STOM	Erythrocyte band 7 integral membrane protein	P27105	1	0.276899	0.201075	-1.65838	-0.491261
HSPA8	Heat shock cognate 71 kDa protein	P11142	5	0.249663	0.296889	-1.26972	-0.804471
ZHX1	Zinc fingers and homeoboxes protein 1	Q9UKY1	1	0.243508	-0.536968	1.76466	1.12579
CALM2	Calmodulin	H0Y7A7	2	0.239854	0.204581	-2.24003	-1.35184
POTEJ	POTE ankyrin domain family member J	P0CG39	1	0.237368	0.0879661	-2.70574	-1.14103
MAD2L2	Mitotic spindle assembly checkpoint protein MAD2B	B1AK44	1	0.225008	-0.213122	1.28237	-0.168485
YWHAE	14-3-3 protein epsilon	P62258	1	0.212804	0.148083	-1.70982	-1.23643
TBB5	Tubulin beta chain	P07437	1	0.201891	0.0517459	-1.45039	-1.43602
APOB	Apolipoprotein B-100	P04114	6	0.18289	0.0213436	0.467219	0.837747
CAP1	Adenylyl cyclase-associated protein 1	Q01518	3	0.173692	0.504501	-1.70508	-1.1504
RFRP	FMRFamide-related peptides	Q9HCQ7	1	0.158728	-0.625958	-1.23175	-0.625897
ITIH5	Inter-alpha-trypsin inhibitor heavy chain H5	C9J2H1	1	0.157596	-1.84013	0.168819	0.368809
ACTN1	Alpha-actinin-1	P12814	9	0.153008	-0.0891329	-2.05933	-1.20399
CAPNS1	Calpain small subunit 1	A0A0C4DGQ5	1	0.146655	1.13494	-0.836586	-1.175
UBE2D3	Ubiquitin-conjugating enzyme E2 D3	A0A087WY85	1	0.136702	0.0581804	-0.898035	-0.686333
ITGA2B	Integrin alpha-IIb	P08514	1	0.123548	0.372823	-2.1383	-0.785869
IDH3B	Isocitrate dehydrogenase [NAD] subunit, mitochondrial	A0A087WZN1	1	0.086578	-0.0123063	0.651721	0.0822966
WDR1	WD repeat-containing protein 1	O75083	5	0.0803818	0.138227	-1.50553	-0.80824
APOA4	Apolipoprotein A-IV	P06727	36	0.0739946	-0.116135	1.19194	1.14941
S13A1	Solute carrier family 13 member 1	Q9BZW2	1	0.0627009	-0.222087	-0.509074	-1.22552
CIT	Citron Rho-interacting kinase	O14578	1	0.0603367	-0.256347	1.72162	0.245426
SPTA1	Spectrin alpha chain, erythrocytic 1	A0A087WZE4	1	0.0548467	-0.145466	0.766545	0.103407
ORM1	Alpha-1-acid glycoprotein 1	P02763	7	-0.0339699	-0.74358	-2.32286	-0.924637
PHOS	Phosducin	P20941	1	-0.0477231	-0.448096	-0.319046	-0.855133
MDH1	Malate dehydrogenase, cytoplasmic	P40925	1	-0.0477231	0.257542	-1.19644	-1.07985
IGHV3-11	Protein IGHV3-11	A0A0B4J1U9	1	-0.0590384	-1.10895	-0.327776	-0.686333
ENO1	Alpha-enolase	P06733	7	-0.0595647	0.160929	-0.849817	-0.737786
CD5L	CD5 antigen-like	O43866	1	-0.0719706	-0.330767	0.827145	0.616736
CRP	C-reactive protein	P02741	4	-0.0902278	-0.0305091	-2.108	-1.53231
PDIA3	Protein disulfide-isomerase A3	H7BZJ3	1	-0.0994381	-0.187634	-0.649954	-0.745124
APP	Amyloid beta A4 protein	P05067	1	-0.103757	-0.0784615	-1.35714	-1.10255
ROCK2	Rho-associated protein kinase 2	O75116	1	-0.114837	0.133259	1.42346	1.12579
SDPR	Serum deprivation-response protein	O95810	3	-0.132939	-0.114427	-1.62121	-1.31919
SPRL1	SPARC-like protein 1	Q14515	1	-0.135186	0.746236	0.761015	0.724529
PPIA	Peptidyl-prolyl cis-trans isomerase A	P62937	3	-0.159416	-0.181743	-1.68335	-1.60997
TPM3	Tropomyosin alpha-3 chain	A0A087WWU8	3	-0.174123	0.133023	-1.52731	-0.408799
MYH9	Myosin-9	P35579	6	-0.198831	0.100606	-1.57826	-0.701419
PLEK	Pleckstrin	P08567	1	-0.201432	0.32849	-1.44281	-0.387266
PKM	Pyruvate kinase PKM	P14618	2	-0.2023	-0.0419595	-1.89081	-1.29312
CA1	Carbonic anhydrase 1	P00915	9	-0.217962	-0.664261	-0.319089	-1.06504
PRDX2	Peroxiredoxin-2	P32119	7	-0.247229	-0.818885	-0.666972	-1.1045
MSN	Moesin	P26038	3	-0.254535	0.0372995	-1.05847	-0.925836
TAGLN2	Transgelin-2	P37802	4	-0.264898	0.147657	-2.3219	-1.20423
TLN1	Talin-1	Q9Y490	12	-0.275484	-0.263795	-1.697	-1.42355
PARK7	Protein deglycase DJ-1	Q99497	1	-0.275529	-0.263748	-1.19873	-1.26354
THBS1	Thrombospondin-1	P07996	20	-0.28451	-0.136091	-1.27817	-1.12701
CA2	Carbonic anhydrase 2	P00918	8	-0.287422	-0.926324	-0.875644	-1.23597
VCL	Vinculin	P18206	16	-0.287429	0.0306975	-1.51796	-0.965933
S100A9	Protein S100-A9	P06702	6	-0.28755	-0.097695	-0.0317384	-2.24424
UBE2L3	Ubiquitin-conjugating enzyme E2 L3	P68036	1	-0.318577	-0.145615	-0.970421	-1.13017
TPM4	Tropomyosin alpha-4 chain	P67936	4	-0.333453	-0.0410987	-1.62966	-0.946649
CLU	Clusterin	P10909	26	-0.335495	-0.36504	0.788798	0.373943
ACTR3	Actin-related protein 3	P61158	1	-0.349907	-0.759475	-1.71811	-0.814676
PDLIM1	PDZ and LIM domain protein 1	O00151	3	-0.354289	-0.145811	-1.73082	-1.19023
APOA2	Apolipoprotein A-II	P02652	4	-0.370086	-0.2861	1.09376	0.748431
ACTB	Actin, cytoplasmic 1	P60709	9	-0.374501	-0.308298	-2.26429	-0.974929
YWHAZ	14-3-3 protein zeta/delta	P63104	1	-0.378368	-0.209164	-2.7298	-1.87013
SRGN	Serglycin	P10124	1	-0.397308	-0.212372	-1.86869	-1.28681
WDR59	WD repeat-containing protein 59	Q6PJI9	1	-0.412487	0.0869883	1.31691	0.761126
POTEE	POTE ankyrin domain family member E	Q6S8J3	1	-0.414932	-0.164309	-3.06321	-2.17433
TMSB4X	Thymosin beta-4	P62328	2	-0.434483	0.178328	-1.97555	-1.74137
ANK3	Ankyrin-3	Q12955	1	-0.445687	-0.210543	1.08636	0.681692
CFL1	Cofilin-1	E9PK25	4	-0.447503	0.0978414	-1.97216	-1.95003
SOD1	Superoxide dismutase [Cu-Zn]	P00441	4	-0.476307	-0.475593	-0.996883	-0.85939
ALDOA	Fructose-bisphosphate aldolase A	P04075	4	-0.500366	-0.246122	-1.49767	-0.892077
MTPN	Myotrophin	P58546	1	-0.504101	-0.425029	-0.778477	-0.600164
MDR3	Isoform 2 of Multidrug resistance protein 3	P21439-2	1	-0.526186	-0.231737	-1.08713	-1.16698
APOC1	Apolipoprotein C-I	P02654	8	-0.558427	-0.0495931	0.828754	0.801554
SAA1	Serum amyloid A-1 protein	P0DJI8	3	-0.568921	-0.378714	-1.90611	-2.04043
SAA2	Serum amyloid A-2 protein	P0DJI9	5	-0.58033	-0.230465	-2.51035	-2.7641
HBB	Hemoglobin subunit beta	P68871	3	-0.610037	-0.831027	-0.931404	-1.20203
DYHC1	Cytoplasmic dynein 1 heavy chain 1	Q14204	1	-0.656702	0.25879	0.208371	-2.26751
S100A8	Protein S100-A8	P05109	4	-0.696251	0.283102	-0.501742	-2.88479
PRDX6	Peroxiredoxin-6	P30041	1	-0.698139	-0.6855	-1.49628	-1.55445
ABCAD	ATP-binding cassette sub-family A member 13	Q86UQ4	1	-0.741062	-0.284707	0.47914	1.69193
PFN1	Profilin-1	P07737	5	-0.762321	-0.170062	-2.1684	-2.31322
SO4C1	Solute carrier organic anion transporter family member 4C1	Q6ZQN7	1	-0.814524	-0.950637	0.771373	0.652602
RHG07	Rho GTPase-activating protein 7	Q96QB1	1	-0.94223	-0.621725	0.767083	0.588811
SERPINA2	Putative alpha-1-antitrypsin-related protein	A0A0G2JPK4	2	-0.960898	-2.24173	1.96524	0.492233
ZNF806	Zinc finger protein 806	P0C7X5	1	-1.07157	-0.761195	-0.670538	-1.16779
-	Uncharacterized Protein (similar to Complement Factor B )	B4E1Z4	48	-1.19739	-0.717386	0.381926	0.0910493
PPBP	Platelet basic protein	P02775	5	-1.31377	-0.0261186	-0.779802	-0.708359
DCR1A	DNA cross-link repair 1A protein	Q6PJP8	1	-1.31707	-1.39349	1.06548	1.01769
IGLC7	Ig lambda-7 chain C region	A0A075B6L1	3	-1.39604	-0.702748	0.400006	-0.00387147
AKAP4	A-kinase anchor protein 4	Q5JQC9	1	-1.49313	-0.279604	0.652172	0.144279
CFAI	Complement factor I	E7ETH0	3	-1.55521	-0.0528456	-0.641227	-0.0455826
HP	Haptoglobin	P00738	5	-1.56842	-1.11313	-1.56681	-1.78599
RIMB2	RIMS-binding protein 2	O15034	1	-1.66787	-1.20958	-1.21803	-0.88117
ZNF518A	Zinc finger protein 518A	Q6AHZ1	1	-1.70544	-1.08467	1.95289	-0.761775
IGHV3-15	Protein IGHV3-15	A0A0B4J1V0	4	-1.71757	-1.52422	0.957533	0.489496
FGG	Fibrinogen gamma chain	C9JPQ9	1	-3.13149	-1.52124	0.861702	1.06237
P55G	Phosphatidylinositol 3-kinase regulatory subunit gamma	Q92569	1	-3.30785	-0.186377	-1.48442	0.665202
IGLL5	Immunoglobulin lambda-like polypeptide 5	A0A0B4J231	2	-3.9061	-2.1681	-0.265271	1.02861

## Sheet: Supplementary Table S6
Supplementary Table S6
Mass [m/z]	Peptide	CS [z]	Polarity	Protein	Comments
429.219	K.VQCPPTR.V [436, 442]	2	Positive	E3 ubiquitin-protein ligase SHPRH
558.306	R.LEEEAKQLR.E [1103, 1111]	2	Positive	E3 ubiquitin-protein ligase SHPRH	1 Missed cleavage
738.371	K.LYYNPYTGCIIR.E [345, 356]	2	Positive	E3 ubiquitin-protein ligase SHPRH
753.396	K.LTIESTPFNVAEGK.E [35, 48]	2	Positive	Carcinoembryonic antigen-related cell adhesion molecule 5
904.015	R.INGIPQQHTQVLFIAK.I [628, 643]	2	Positive	Carcinoembryonic antigen-related cell adhesion molecule 5
1143.63	K.NIQELIHGAHIGKPISSSASVK.I [59, 80]	2	Positive	Structural maintenance of chromosomes protein 1B
527.272	R.LYPDSVFGR.L [509, 517]	2	Positive	Structural maintenance of chromosomes protein 1B
663.297	R.FMPMDNLSGGEK.C [1117, 1128]	2	Positive	Structural maintenance of chromosomes protein 1B
624.301	R.ILLMDEDQDR.I [55, 64]	2	Positive	Semaphorin-3C
566.341	K.LNERIIATSQGLLIR.S [616, 630]	3	Positive	Semaphorin-3C	1 Missed cleavage
592.872	R.IIATSQGLLIR.S [620, 630]	2	Positive	Semaphorin-3C
861.922	R.EVQGFESATFLGYFK.S [147, 161]	2	Positive	Gelsolin
638.362	K.HVVPNEVVVQR.L [177, 187]	2	Positive	Gelsolin
510.284	R.EpSRRLPPIQKPK.I [860, 871]	3	Positive	Myotubularin-related protein 13	2 Missed cleavage, Phospho S862
664.367	R.IHAEPVIHFHK.T [378, 388]	2	Positive	Myotubularin-related protein 13
732.83	R.SAVEEMEAEEAAAK.A [66, 79]	2	Positive	Dickkopf-related protein 3
1225.61	R.GLLFPVCTPLPVEGELCHDPASR.L [224, 246]	2	Positive	Dickkopf-related protein 3
571.309	R.GDLGIEIPAEK.V [294, 304]	2	Positive	Pyruvate kinase PKM
725.711	R.LAPITSDPTEATAVGAVEASFK.C [400, 421]	3	Positive	Pyruvate kinase PKM
676.319	R.LEGEACGVYTPR.C [92, 103]	2	Positive	Insulin-like growth factor-binding protein 2	Carbamidomethyl C98
808.391	R.TPCQQELDQVLER.I [224, 236]	2	Positive	Insulin-like growth factor-binding protein 2	Carbamidomethyl C227
515.793	K.LSSPAVITDK.V [670, 679]	2	Positive	Plasminogen
635.381	K.RPYTVILIER.A [125, 134]	2	Positive	Ribosome maturation protein SBDS	Spiked Heavy labelled, Mouse
477.273	R.DIATIVADK.C [109, 117]	2	Positive	Ribosome maturation protein SBDS	Spiked Heavy labelled, Mouse
